# Supplementary material for: Hydroxyurea induces an oxidative stress response that triggers ER expansion and cytoplasmic protein aggregation
Source: PLoS Biol. 2025 Nov 19;23(11):e3003493. doi: 10.1371/journal.pbio.3003493 (PMC12654915; doi:10.1371/journal.pbio.3003493)
Supplement: S1 Data — XLXS file containing raw data of all replicates for each figure and supplementary figure appearing in-text. The file is divided into sheets named after the corresponding figure or panel. In the file, SD stands for standard deviation, which is used as a measurement for the statistical error. Statistical comparison between groups in graphs depicting N-Cap incidence and violin plots was performed by unpaired Student t test (for normal distributions) or Mann-Whitney’s u test (for non-Gaussian distributions), considering two-tailed p-values exceeding 0.05 to be not significant. Statistical comparison between groups in graphs accounting for number of foci was performed by chi-squared test. (XLSX) [file pbio.3003493.s001.xlsx]

## Sheet: 1
	Figure 1
	A	Percentage of cells with N-Cap phenotype (%)
		HU concentration
	Time (h)	15 mM			Mean	SD	30 mM			Mean	SD	75 mM			Mean	SD	150 mM				Mean	SD
	1	0	0	0	0	0	0	0	0	0	0	0	0	0	0	0	0	0	1	0	0.25	0.5
	2	0	0	0	0	0	0	1	0	0.3333	0.5774	8	3	5	5.333	2.517	37	11	25	14	21.75	11.81
	3	3	4	2	3	1	25	21	23	23	2	70	57	46	57.67	12.01	84	68	80	52	71	14.38
	4	16	12	19	15.67	3.512	55	56	62	57.67	3.786	97	93	91	93.67	3.055	99	98	98	95	97.5	1.732
	D	NPC roundness vs ER fluorescence intensity
	Time (min)	NPC round. (a.u.)										ER intensity (a.u.)
	-20	0.901	0.938	0.797	-	0.778	0.777	0.881	0.89	0.901	0.896	1065.89	904.763	946.224	-	962.457	1046.09	911.94	872.07	964.709	949.312
	-18	0.919	0.898	0.767	-	0.781	0.884	0.824	0.809	0.92	0.912	1042.45	872.195	936.415	-	935.358	1069.88	959.582	996.665	998.095	973.193
	-16	0.924	0.962	0.893	-	0.797	0.781	0.75	0.858	0.892	0.865	959.472	889.026	1037.27	-	965.747	992.922	939.533	964.206	984.228	975.382
	-14	0.859	0.858	0.719	-	0.801	0.89	0.846	0.917	0.966	0.908	937.943	946.2	1020.99	-	944.554	1043.51	1152.9	901.148	995.424	996.798
	-12	0.871	0.972	0.683	0.792	0.863	0.767	0.857	0.885	0.871	0.829	986.346	923.263	1083.43	965.225	965.133	1019.37	1106.73	999.077	916.936	1017.94
	-10	0.896	0.969	0.702	0.794	0.789	0.828	0.755	0.846	0.95	0.749	1043.46	877.637	1029.04	968.822	893.878	1049.59	1151.16	923.365	903.255	1018.28
	-8	0.948	0.9	0.696	0.755	0.734	0.796	0.775	0.91	0.95	0.897	1059.98	883.595	1128.99	999.611	973.425	1040.14	1208.78	879.624	957.161	1027.43
	-6	0.898	0.866	0.718	0.722	0.791	0.743	0.738	0.657	0.836	0.681	1034.02	920.405	1090.92	971.681	890.87	1004.23	1211.1	870.834	933.956	1029.08
	-4	0.828	0.891	0.701	0.805	0.813	0.778	0.72	0.809	0.692	0.677	985.327	941.928	1085.79	944.989	955.392	1002.57	1007.86	894.198	1037.02	1045.28
	-2	0.798	0.775	0.715	0.758	0.829	0.849	0.732	0.731	0.782	0.856	1160.19	960.515	1116.77	973.405	938.715	1010.81	1019.18	863.178	1012.07	1048.35
	0	0.68	0.597	0.617	0.57	0.735	0.612	0.813	0.739	0.531	0.535	1169.14	941.552	1065.6	1009.98	1070.67	1177.04	1168.53	906.331	918.75	1080.78
	2	0.701	0.693	0.496	0.698	0.67	0.564	0.643	0.69	0.596	0.418	1117.8	889.493	1154.51	1124.63	1041.48	1151.09	1168.53	960.506	965.107	1080.9
	4	0.321	0.623	0.55	0.615	0.63	0.665	0.491	0.689	0.608	0.434	1137.42	973.187	1125.79	1098.7	1065.3	1199.13	1160.92	1004.65	983.112	1093.94
	6	0.524	0.698	0.679	0.651	0.624	0.739	0.6	0.649	0.637	0.526	1159.21	944.091	1084.51	1149.98	1053.18	1089.2	1227.73	1059.92	971.222	1096.1
	8	0.681	0.73	0.601	0.676	0.633	0.639	0.491	0.453	0.671	0.541	1163.62	969.303	1100.44	1169.54	1040.39	1139.45	1171.02	1033.74	973.744	1101.26
	10	0.585	0.593	0.635	0.638	0.642	0.52	-	0.627	0.517	0.497	1156.7	1048.06	1114.2	1141.59	1148.43	1111.21	-	1088.92	999.699	1102.16
	12	0.378	0.599	0.599	0.728	0.632	0.621	-	0.573	0.535	0.388	1171.55	1120.57	1139.38	1275.54	1045.7	1098.89	-	978.155	1007.68	1104.51
	14	0.318	0.601	0.599	0.406	0.654	0.564	-	0.537	0.475	0.492	1157.45	1105	1117.84	1202.45	1033.93	1069.97	-	1017.08	1055.93	1107.7
	16	0.404	0.67	0.613	0.408	0.578	0.586	-	0.508	0.328	0.503	1268.73	1156.05	1138.41	1322.76	1034.12	1096.22	-	1015.34	1068.38	1114.72
	18	0.46	0.629	-	0.575	0.548	0.613	-	0.655	0.366	0.496	1328.8	1156.28		1197.21	1038.82	1197.99	-	927.192	1138.81	1127.82
	20	-	0.661	-	0.627	-	0.508	-	0.499	0.325	0.373	-	1137.85		1228.31	-	1118.69	-	1139.12	1062.16	1130.91
	F	ER area / fluorescence in increasing HU concentrations
	Left	ER lumen area (px)
	Control -	15 mM HU (5h)	200 mM HU (5h)			Control - vs. 15 mM HU	Control - vs. 200 mM HU	15 mM HU vs. 200 mM HU
	2.229	2.37	2.37		P-value	<0.0001	<0.0001	0.1337
	1.734	3.591	3.892
	2.158	2.706	3.343
	2.353	2.989	4.405
	2.759	3.609	2.388
	1.734	2.636	3.768
	2.07	3.326	5.696
	2.565	2.989	4.988
	2.759	2.777	2.742
	2.636	4.528	4.281
	2.759	4.688	2.388
	2.14	2.618	3.927
	2.53	2.901	3.591
	2.53	4.192	3.255
	2.193	2.848	3.184
	2.423	2.6	3.025
	2.423	2.335	2.777
	2.37	3.025	3.149
	2.388	3.803	3.839
	2.636	2.229	3.184
	2.176	2.919	5.484
	2.317	2.423	2.547
		3.803	2.193
			3.555
Mean	2.358	3.126	3.499
SD	0.2908	0.6986	0.9563
	Right	ER lumen fluorescence intensity (a.u.)
	Control -	15 mM HU (5h)	200 mM HU (5h)			Control - vs. 15 mM HU	Control - vs. 200 mM HU	15 mM HU vs. 200 mM HU
	1040.37	1815.59	3551.93		P-value	<0.0001	<0.0001	<0.0001
	1042	1554.26	2797.65
	994.926	1474.98	2447.91
	1136.77	1957.58	2278.8
	1097.28	2569.64	2638.72
	1038.66	2154.23	3671.01
	1097.59	2131.01	3860.85
	1133.99	2265.58	2482.66
	1236.09	1633.74	2958.26
	1231.42	1736.14	3602.53
	1356.48	2281.04	3363.9
	1250.37	1432.28	3799.39
	1273.5	1350.77	2396.21
	1381.53	1853.54	3232.87
	1177.06	1947.96	4136.69
	1559.52	2381	2956.15
	1450.47	2183.76	3244.87
	1490.7	2021.83	3451.08
	1241.84	2010.37	3555.58
	1253.15	1577.49	3451.65
	1385.63	1998.27	5443.03
	1462.33	2339.82	4530.97
		2840.85	3662.82
			3477.51
Mean	1242	1979	3375
SD	163.4	379.4	722.2

## Sheet: 2
	Figure 2
	B	N-Cap reposition time (min)
	3h 75mM HU
	80
	54
	100
	52
	136
	115
	122
	57
	97
	42
	69
	22
	43
	109
	51
	74
	70
	107
	83
	99
	77
	87
	55
	28
	135
	62
	136
	34
	38
	121
	91
	86
	77
	100
	96
	75
	112
Mean	80.8649
SD	31.3113
	C	N-Cap reposition time (min)
	YES	HU	Fresh HU
	125	255	55			YES vs HU	YES vs Fresh HU	HU vs Fresh HU
	85	145	80		p-value	0.0002	<0.0001	0.6102
	35	170	140
	60	140	255
	75	40	90
	55	70	145
	65	195	120
	45	80	85
	120	220	95
	25	145	105
	96	130	245
	70	215	235
	50	35	125
	75	115	250
	60	90	110
	40	200	250
	80	75	65
	30	155	170
	35	45	90
	50	95	160
	55		45
	45		145
	50		185
	85
Mean	62.9583	130.75	141.087
SD	26.1359	64.63	67.1152
	D	Biosensor OxD
	Time (min)	1 mM H2O2			0.1 mM H2O2			Media			DTT			Diamida			75 mM HU
	0	0.484466	0.474024	0.582732	0.508673	0.460759	0.57834	0.508387	0.468962	0.594992	0.520481	0.488498	0.566525	0.585738	0.457624	0.585271	0.553458	0.510391	0.584351
	1.85	0.458345	0.490593	0.554475	0.508262	0.466241	0.59062	0.543976	0.458034	0.576416	0.519732	0.506996	0.564924	0.595379	0.477743	0.562164	0.499764	0.446663	0.572632
	3.7	0.555655	0.491516	0.549455	0.520599	0.47244	0.558984	0.514273	0.475295	0.556696	0.470388	0.467509	0.539755	0.591964	0.498248	0.552642	0.555582	0.478511	0.553027
	5.55	0.521251	0.429144	0.535528	0.529494	0.459486	0.548409	0.546582	0.502929	0.55972	0.52865	0.482382	0.544059	0.622123	0.508066	0.538395	0.466514	0.424639	0.556209
	10.31	1.01654	0.959513	1.01286	0.895342	0.781446	0.865923	0.537162	0.494378	0.561003	-0.00056197	0.0417153	0.0501596	1.00681	0.645478	0.867391	0.458172	0.416764	0.509808
	12.17	0.989606	1.00511	0.990082	0.888705	0.835752	0.872223	0.513802	0.471202	0.538722	0.0129094	-0.0177203	0.0295758	1.07092	0.749616	0.927002	0.478684	0.416062	0.533216
	14.0333	1	1.00975	0.982615	0.919444	0.868608	0.875456	0.54494	0.469551	0.528382	0	-0.0168299	0.0117979	1.10584	0.826183	0.985931	0.483222	0.403194	0.541011
	15.9	0.986052	1	1	0.903077	0.855162	0.864752	0.552847	0.445269	0.514093	0.00781427	0	0	1.12186	0.888042	0.996063	0.508742	0.422019	0.530043
	18.2933	0.992605	0.979018	0.965547	0.904648	0.872489	0.841686	0.549254	0.43154	0.484771	-0.0162761	-0.0536687	-0.0295432	1.11845	0.91776	1.02831	0.519389	0.439045	0.531765
	20.1533	0.960512	0.974376	0.966872	0.879591	0.874416	0.828699	0.488329	0.426891	0.480857	-0.00926395	-0.0220119	-0.0576953	1.11663	0.957626	1.01761	0.526196	0.465618	0.526819
	22.0167	0.981883	0.971562	0.946966	0.899041	0.853375	0.821171	0.473004	0.417942	0.461203	-0.00873801	-0.0296872	-0.0354963	1.11354	0.972188	1.01341	0.519683	0.478881	0.519314
	23.8833	0.992618	0.959748	0.970765	0.883575	0.847819	0.805774	0.513232	0.434676	0.49328	-0.00703578	-0.0324699	-0.036716	1.16416	0.972548	1.01774	0.582652	0.491709	0.526056
	26.27	0.96634	0.9561	0.94891	0.856418	0.841476	0.805401	0.450682	0.434575	0.480862	-0.00673027	-0.013842	-0.0283689	1.12656	0.968837	1.03424	0.598146	0.500419	0.550243
	28.1367	0.973344	0.963199	0.946125	0.846759	0.806287	0.787572	0.492849	0.411806	0.480582	-0.0203951	-0.0113138	-0.0563294	1.10569	0.968056	1.02435	0.593607	0.492836	0.554657
	30	0.95255	0.943407	0.955491	0.807654	0.751121	0.80694	0.462836	0.405789	0.49048	-0.0312609	-0.0243532	-0.0538739	1.15372	0.999889	1.04162	0.61596	0.543706	0.585296
	31.8667	0.966913	0.958102	0.960252	0.826874	0.765312	0.801886	0.467794	0.393807	0.47862	0.0153321	-0.0513725	-0.0582665	1.12381	0.969595	1.03184	0.61965	0.543593	0.581561
	34.2533	0.966249	0.979178	0.963163	0.793274	0.806325	0.77374	0.42528	0.45394	0.507056	0.00290999	-0.0351964	-0.0548054	1.11391	0.912818	1.05141	0.637101	0.491583	0.591525
	36.12	0.96197	0.93975	0.93125	0.786576	0.745233	0.787133	0.449465	0.382595	0.483505	-0.0470107	-0.0249854	-0.0652874	1.13706	0.996987	1.03844	0.633935	0.505066	0.604331
	37.9833	0.948984	0.967124	0.96077	0.77786	0.784094	0.784298	0.439707	0.434073	0.485613	-0.0301171	-0.00905233	-0.0533686	1.13237	1.00019	1.03255	0.683084	0.548679	0.608393
	39.8433	0.927397	0.952262	0.963783	0.76169	0.720543	0.747088	0.405332	0.401295	0.490241	-0.0834491	-0.0214385	-0.0654512	1.11229	0.968122	1.02261	0.676223	0.525804	0.595616
	42.2367	0.953094	0.951038	0.954567	0.73604	0.6986	0.743946	0.40693	0.39744	0.476198	-0.0410217	-0.0424027	-0.0526939	1.13917	1.00916	1.02974	0.632837	0.532544	0.5634
	44.1033	0.955171	0.950515	0.95956	0.717494	0.674058	0.741381	0.413185	0.389256	0.486337	-0.0303778	-0.0396418	-0.0748819	1.10505	0.988781	1.0287	0.683151	0.567364	0.619154
	45.9667	0.935044	0.930542	0.918703	0.668047	0.612816	0.716755	0.357127	0.32515	0.458812	-0.0124779	-0.00717371	-0.0622925	1.09673	1.0079	1.02819	0.660794	0.556738	0.58873
	48.36	0.931247	0.925807	0.943829	0.626361	0.628452	0.691949	0.349731	0.346137	0.4666	-0.0108979	-0.0408601	-0.0608599	1.07184	1.00653	1.01604	0.658742	0.574056	0.554347
	50.22	0.945011	0.942985	0.954883	0.604229	0.658697	0.670889	0.391216	0.380003	0.461394	0.0169074	-0.0582219	-0.0835427	1.05547	0.995049	1.00797	0.634622	0.584414	0.573497
	52.0867	0.968658	0.952202	0.925857	0.651126	0.624384	0.665768	0.399723	0.374816	0.457901	-0.00848482	-0.00524736	-0.105335	1.0907	1.0004	1.02558	0.672971	0.606931	0.550828
	54.4767	0.921188	0.985353	0.960528	0.575143	0.647547	0.67458	0.355209	0.42075	0.484211	-0.00887986	-0.0304938	-0.0469029	1.06643	1.00429	1.01705	0.636807	0.565773	0.563929
	56.3433	0.959864	1.0111	0.968674	0.645264	0.623662	0.645487	0.463969	0.445504	0.473867	0.0218123	-0.0523653	-0.100224	1.04108	0.98623	1.01771	0.619008	0.576136	0.544429
	58.2033	1.00862	0.96467	0.937199	0.664882	0.61902	0.595336	0.541512	0.42078	0.462161	0.0410807	-0.021814	-0.0945466	1.12984	0.993154	0.98948	0.743103	0.574306	0.550983
	60.6	0.924712	0.981632	0.944414	0.593133	0.564365	0.617719	0.42457	0.412104	0.469029	0.0643523	0.110102	-0.0582736	1.04755	0.991894	1.00218	0.589477	0.504607	0.55918
	62.46	0.936332	0.942239	0.950935	0.609559	0.539239	0.598142	0.443936	0.355349	0.458978	0.00426517	-0.0127585	-0.0585651	1.10756	0.947035	0.982871	0.680751	0.504504	0.539114
	64.3267	0.95903	0.944874	0.888276	0.636856	0.526396	0.574042	0.493934	0.330343	0.466156	0.0178655	0.134298	-0.0862204	1.07693	0.953153	0.997278	0.6302	0.488821	0.543689
	66.7167	0.950957	0.944065	0.883899	0.522502	0.478494	0.574863	0.448036	0.307507	0.444604	0.0702172	0.0531186	-0.0738996	1.06548	0.909108	1.00856	0.650063	0.569371	0.554616
	68.5833	0.919979	0.940616	0.919498	0.560207	0.506387	0.560881	0.466149	0.34111	0.465283	0.0254112	0.0828563	-0.0676779	1.03538	0.86746	1.00556	0.639262	0.473954	0.497777
	70.4433	0.951252	0.96455	0.867516	0.600461	0.492153	0.521985	0.451832	0.382087	0.433177	-0.00490588	0.0626334	-0.100522	1.00651	0.929139	0.99472	0.622724	0.495997	0.496437
	72.3033	0.932929	0.98053	0.861053	0.574699	0.550352	0.501829	0.42891	0.419062	0.412856	0.0823951	-0.0174582	-0.00904957	0.97321	0.943849	0.989259	0.689336	0.511533	0.474935
	74.7	0.928451	0.946376	0.849221	0.597814	0.541955	0.519566	0.512461	0.38803	0.454347	0.0325112	0.0955598	-0.0359969	1.11029	0.951505	0.983505	0.654911	0.522005	0.500316
	76.5667	0.886187	0.918932	0.859022	0.532605	0.491226	0.495522	0.447921	0.353893	0.439187	0.037843	0.00442437	0.00660139	1.03972	0.876115	0.980463	0.704756	0.451429	0.472021
	78.4267	0.92355	0.902312	0.832691	0.563271	0.457675	0.457177	0.517784	0.385032	0.432279	0.121975	-0.00143437	-0.0737957	1.07366	0.899744	0.967096	0.645594	0.438822	0.415469
	80.2867	0.877839	0.935192	0.81732	0.506637	0.497896	0.457894	0.381785	0.40206	0.407392	0.0471129	0.126236	0.0114273	1.10346	0.937044	0.977529	0.579095	0.437682	0.437026
	82.6833	0.829966	0.928888	0.841682	0.476591	0.472536	0.473154	0.45991	0.424134	0.455894	0.199148	0.0881153	-0.0831345	1.07586	0.925417	0.974312	0.609128	0.45618	0.423737
	84.5433	0.851962	0.917262	0.829593	0.516832	0.523378	0.47021	0.491471	0.464896	0.461628	0.0750703	0.0911327	0.0185881	1.06773	0.887522	0.981687	0.636075	0.473126	0.423801
	86.41	0.86385	0.930073	0.80651	0.499506	0.501768	0.468185	0.439664	0.460865	0.44501	0.175335	0.148636	-0.0775454	1.02085	0.934201	0.946284	0.581714	0.445136	0.443813
	88.27	0.882092	0.944876	0.785375	0.56216	0.501215	0.45037	0.51444	0.433265	0.417847	0.131052	0.109765	-0.00614662	1.07809	0.930607	0.973235	0.674176	0.414828	0.427099
	90.6667	0.842975	0.947129	0.75076	0.547825	0.540457	0.459278	0.531306	0.510721	0.458689	0.0702181	0.15048	0.00733019	1.11909	0.891904	0.956115	0.593737	0.414671	0.375548
	E	N-Cap formation in oxidants (% cells with N-Cap after a 3-hour incubation)
	HU 75mM	DETA NONOate 5mM	H2O2 0.2mM	H2O2 1mM	H2O2 5mM	MD 50μM	DIA 3mM
	68	0	0	0	0	0	99
	52	0	0	0	0	0	95
	73	0	0	0	0	0	92
Mean	64.3333	0	0	0	0	0	95.3333
SD	10.9697	0	0	0	0	0	3.51188
	H	Lumen vs cortical expansions (appearance time in min)
	Cap appearance	Cortex agr. app.
	10	35
	10	35
	20	40		p-value
	15	30		0.0007
	25	35
	25	70
	40	35
	25	40
	45	55
	50	80
	40	70
	35	75
	30	60
	55	60
	55	35
	55	50
	50	60
	40	65
	25	90
	30	60
Mean	34	54
SD	14.7434	17.7408
	I	N-Cap formation in HU and DIA (% cells with N-Cap)
	Time (h)	DIA 3mM				DIA 3M + HU 75mM				HU 75mM
	1	0	1	0.5	0.707107	93	94	93.5	0.707107	0	0	0	0
	2	60	78	69	12.7279	98	100	99	1.41421	18	4	11	9.89949
	3	99	98	98.5	0.707107	100	99	99.5	0.707107	68	41	54.5	19.0919
	4	95	100	97.5	3.53553	99	100	99.5	0.707107	100	94	97	4.24264
				Mean	SD			Mean	SD			Mean	SD
	J	DTT pretreatment with washout (% cells with N-Cap)
	Time (h)	HU				HU after DTT washout
	1	0	0	0	0	0	0	0	0
	2	0	1.55	0.775	1.09602	0	0	0	0
	3	15.79	19.71	17.75	2.77186	7.39	3.08	5.235	3.04763
	4	75.16	70.44	72.8	3.33754	34.75	48.36	41.555	9.62372
				Mean	SD			Mean	SD
	K	DTT pretreatment without washout (% cells with N-Cap)
	Time (h)	Control (HU)					DTT (0h pretr.) + HU			DTT (1h pretr.) + HU			DTT (2h pretr.) + HU			DTT (3h pretr.) + HU
	1	0	0	0	0	0	0	0	0	0	0	0	0	0	0	0	0	0
	2	9	6	7	6.5	0.707107	0	0	0	0	0	0	0	0	0	0	0	0
	3	63	42	50	46	5.65685	0	0	0	0	0	0	0	0	0	0	0	0
	4	97	91	92	91.5	0.707107	0	0	0	0	0	0	0	0	0	0	0	0
					Mean	SD
	M	N-Cap reposition in DTT after HU treatment (min)
	Control -	1mM DTT	2.5mM DTT	5mM DTT			C- vs 1 mM DTT	C- vs 2.5 mM DTT	C- vs 5 mM DTT
	38.5	24.5	10.5	7		p-value	<0.0001	<0.0001	<0.0001
	35	17.5	7	3.5
	28	10.5	7	7
	52.5	17.5	3.5	14
	98	10.5	17.5	3.5
	84	24.5	7	3.5
	94.5	14	10.5	7
	98	14	10.5	10.5
	66.5	17.5	7	3.5
	84	10.5	17.5	7
	115.5	21	7	14
	105	42	24.5	7
	87.5	42	10.5	17.5
	80.5	21	14	7
	66.5	17.5	17.5	10.5
	59.5	7	10.5	24.5
	77	7	14	3.5
	42	10.5	14	3.5
	52.5	7	17.5	7
	70	7	17.5	3.5
	59.5	17.5	10.5	17.5
	59.5	7	14	7
	42	14	17.5	3.5
	31.5	14	7	7
	59.5	31.5	7	7
	63	14	7	10.5
	70	14	21	7
	59.5	7	17.5	24.5
	59.5	7	17.5	7
	52.5	14	3.5	7
	45.5	21	10.5	14
	91	52.5	10.5	17.5
	77	10.5	10.5	24.5
	59.5	10.5	38.5	10.5
	14	14	7	10.5
		10.5	7	7
		7	10.5	7
		21	21	14
		14	7	3.5
		14	10.5	3.5
		10.5	10.5	14
		31.5	17.5	7
		24.5		3.5
		31.5		3.5
		28
		10.5
		10.5
		21
		14
		14
		7
		14
		45.5
Mean	65.1	17.3679	12.5833	9.14773
SD	23.3278	10.5216	6.51632	5.90583
	N	N-Cap reposition in DTT after DIA incubation (min)
	-DTT	+DTT		p-value
	56	12		<0.0001
	44	12
	52	16
	36	16
	68	16
	132	8
	88	8
	84	8
	72	16
	72	20
	52	20
	32	24
	32	16
	36	16
	72	16
	136	8
	64	8
	44	16
	76	20
	32	12
	48	16
	44	16
	72	8
	40	28
	84	8
	68	12
	96	8
	48	4
	40	8
	52	12
	60	20
	72	12
	68	12
	76	8
	68	16
	92	12
	84	12
		16
		8
		8
		12
		12
		12
		20
		8
		16
		12
		12
		12
		20
Mean	64.65	13.36
SD	24.76	4.89

## Sheet: 3
	Figure 3
	C	Vesicular transport in HU and DIA
		Bgs1						Bgs4						Ags1
		Bipolar		Monopolar		Apolar		Bipolar		Monopolar		Apolar		Bipolar		Monopolar		Apolar
	WT	20.37	15.87	79.63	84.13	0	0	18.97	15.28	81.03	84.72	0	0	32.95	41.03	67.05	58.97	0	0
	HU	21.57	-	13.72	-	64.71	-	18.29	-	31.71	-	50	-	15.38	-	24.36	-	60.26	-
	DIA	10.91	-	7.27	-	81.82	-	12.28	-	17.54	-	70.18	-	3.33	-	3.33	-	93.33	-

## Sheet: 4
	Figure 4
	B	Bip1-GFP western
	C-					HU					DIA
	1	1	1	1	0	1.01085	0.870656	1.12504	1.00218	0.127414	0.931687	0.902865	1.25087	1.02847	0.193137
				Mean	SD				Mean	SD				Mean	SD
				C- vs HU	C- vs DIA
			p-values	0.9778	0.8111
	D, G	Hsp104-GFP
	Mean intensity					Number of foci					Foci area
	Control -	3h HU	3h DIA			0	1-2	3-4	+5		Control -	3h HU	3h DIA
	790.228	864.587	835.335		Control -	71	14	5	10		5	17	4
	762.383	708.187	1098.83		3h HU	15	45	35	5		7	6	7
	674.991	689.099	841.944		3h DIA	0	5	20	75		2	3	15
	664.294	743.063	813.596								4	3	9
	649.73	743.03	835.42								4	3	61
	653.335	890.789	845.042								7	4	39
	651.504	917.412	1008.27								2	8	35
	640.445	975.151	1078.61								10	3	24
	664.542	903.451	955.727								3	5	16
	666.432	886.484	997.362								6	8	12
	649.456	913.355	861.281								2	25	24
	631.827	916.227	840.798								1	27	13
	643.994	948.686	794.117								3	9	15
	645.403	915.596	781.967								1	10	12
	672.198	806.36	917.855								11	11	17
	689.775	820.037	1014.87								7	6	14
	644.054	1023.44	966.185								3	2	25
	691.238	938.345	783.102								6	3	10
	636.614	975.614	994.36								1	9	3
	635.381	984.857	936.89								6	14	5
	636.795	895.651									4	9	19
Mean	666.41	879.02	910.078								5	40	12
SD	40.5089	93.9801	99.4432								3	8	13
											1	8	24
		C- vs HU	C- vs DIA									18	11
	p-values	<0,0001	<0,0001									3	14
												5	36
												10	28
												8	25
												6	5
												11	13
												2	11
												12	45
												18	9
												13	11
												14	15
												14	26
												16
												6
												7
										Mean	4.33333	10.1	18.2973
										SD	2.76101	7.66878	12.36
												C- vs HU	C- vs DIA
											p-values	<0,0001	<0,0001
	E, H	Ssa1-YFP
	Mean intensity					Number of foci					Foci area
	Control -	4h HU	4h DIA			0	1-2	3-4	+5		Control -	4h HU	4h DIA
	180.331	532.947	284.359		Control -	100	0	0	0		0	1.98162	0.10908
	172.006	330.049	271.741		4h HU	58.82	17.65	17.65	5.88			0.32724	0.10908
	165.786	415.796	291.95		4h DIA	10	40	30	20			2.19978	0.10908
	130.131	286.651	309.726									0.43632	1.98162
	145.717	244.93	357.781									0.43632	2.41794
	152.825	246.843	330.063									1.87254	1.87254
	167.308	349.608	341.262									0.77265	1.53621
	157.332	266.158	261.226									1.98162	1.09989
	164.328	363.949	285.883									0.77265	1.98162
	161.902	661.356	274.634									0.77265	2.0907
	139.483	826.602	315.871									2.97243	1.31805
	150.724	260.501	307.43									1.98162	3.40875
	129.682	553.551	314.621									0.77265	1.31805
	166.363	382.862	260.294									2.41794	0.55449
	124.575	635.545	313.617									0.55449	2.30886
	140.934	228.263	290.068									0.21816	1.31805
	127.477	315.699	261.5									1.31805	1.87254
	256.789	306.812	368.502									0.55449	1.31805
	206.81	288.383	342.389									1.09989	2.30886
	155.578	194.721	342.096									1.09989	0.88173
	181.281		328.614									0.77265	1.42713
	152.767		300.615									1.09989	0.21816
	149.917											1.53621	2.52702
	155.833											1.53621	1.87254
Mean	159.828	384.561	307.011									0.66357	0.77265
SD	28.1044	170.007	31.8902									0.88173	2.30886
												0.66357	0.66357
		C- vs HU	C- vs DIA									0.77265	0.10908
	p-values	<0,0001	<0,0001										0.32724
													0.43632
													1.31805
										Mean	0	1.15962	1.35148
										SD	-	0.710557	0.871292
												C- vs HU	C- vs DIA
											p-values	<0,0001	<0,0001
	F, I	Hsp16-GFP
	Mean intensity					Number of foci					Foci area
	Control -	3h HU	3h DIA			0	1-2	3-4	+5		Control -	3h HU	3h DIA
	1037.05	1288.1	1505.57		Control -	65	0	5	30		6	9	42
	1063.09	1225.96	1607.07		4h HU	4.35	4.35	0	91.3		7	16	21
	1084.76	1271.23	1370.63		4h DIA	0	0	10.53	89.47		11	4	26
	950.568	1326.93	1549.47								6	6	11
	1124.83	1575.67	1332.43								2	4	15
	1303.83	2110.44	1242.06								6	9	20
	1351.26	1637.62	1518.23								4	8	30
	957.581	1572.01	1002.38								3	2	6
	1131.12	1203.92	1391.57								3	1	7
	1014.02	1329.64	1415.27								6	20	6
	1137.79	1301.64	1217.03								2	10	13
	997.035	1185.66	1410.59								2	13	9
	1129.16	1249.02	1776.47								14	9	13
	1001	1432.63	1883.77								4	8	22
	1010.39	1518.24	1692.09								4	11	19
	783.464	1361.98	1924								9	5	6
	820.862	1859.76									10	17	9
	805.066	1374.61									10	8	10
	902.481	1722.84									6	5	19
	909.025	1601.16									10	2	8
		2018.26									4	5	8
		968.249									2	22	30
		1035.75									7	8	28
Mean	1025.72	1442.23	1489.91								8	6	16
SD	149.168	289.332	247.524								1	16	19
											1	2	21
											6	14	21
		C- vs HU	C- vs DIA								10	20	18
	p-values	<0,0001	<0,0001								3	38	8
											8	11	8
											3	9	12
											1	7	16
											6	12	14
												10	55
												8	37
												7	26
												10	30
												5	43
												9	12
												4	20
												3	28
												5	33
												3	26
												6	47
												8	17
												12	12
												6	23
												2	15
												6	33
												7	18
												11	7
												7	11
												20	12
												43	16
												11	26
												21	30
												16	28
										Mean	5.60606	10.1228	19.9298
										SD	3.34421	7.84235	11.0677
												C- vs HU	C- vs DIA
											p-values	0.0011	<0,0001
	J	Guk1-9 foci (% of cells)
		Number of foci
		0	1-2	3-4	+5
	Control -	100	0	0	0
	4h HU	43	14	21	21
	4h DIA	7	13	27	53
	K	Rho1.C17R foci (% of cells)
		Number of foci
		0	1	2	3	4
	Control -	100	0	0	0	0
	4h HU	64	14	9	5	8
	4h DIA	9	30	26	26	9

## Sheet: 5
	Figure 5
	A	N-Cap formation in HU and DIA combined with CHX
	Left	CHX and HU
	Time (h)	HU					CHX+HU
	1	0	0	0	0	0	0	0	0	0	0
	2	1	6	11	6	5	1	0	2	1	1
	3	38	42	72	50.6667	18.5831	8	1	17	8.66667	8.02081
	4	85	91	95	90.3333	5.03322	25	7	42	24.6667	17.5024
					Mean	SD				Mean	SD
	Right	CHX and DIA
	Time (h)	DIA						DIA + CHX 100 μg/mL
	1	0	0	0	1	0.25	0.5	0	0	0	0
	2	80	23	60	78	60.25	26.4118	77	73	75	2.82843
	3	87	70	99	98	88.5	13.4784	98	100	99	1.41421
	4	93	84	95	100	93	6.68331	99	100	99.5	0.707107
						Mean	SD			Mean	SD
	B	N-Cap formation in HU and DIA combined with Pm
	Left	Pm and HU
	Time (h)	HU					Pm+HU
	1	0	0	0	0	0	0	0	0	0
	2	1	6	11	6	5	0	0	0	0
	3	38	42	72	50.6667	18.5831	0	0	0	0
	4	85	91	95	90.3333	5.03322	0	0	0	0
					Mean	SD			Mean	SD
	Right	Pm and DIA
	Time (h)	DIA							Pm+DIA
	1	0	0	0	1	0	0.2	0.447214	2	1	1.5	0.707107
	2	80	23	60	78	19	52	29.3854	3	0	1.5	2.12132
	3	87	70	99	98	84	87.6	11.8448	3	1	2	1.41421
	4	93	84	95	100	93	93	5.78792	1	0	0.5	0.707107
							Mean	SD			Mean	SD
	C	Hsp104-GFP foci in DIA or HU and Pm (% of total cell area covered in aggregates)
	Left	Pm and DIA
	DIA	Pm	DIA+Pm			DIA vs Pm	DIA vs (DIA+Pm)	Pm vs (DIA+Pm)
	8.06	27.75	29.55		p-values	<0,0001	<0,0001	0.0002
	6.12	24.8	30.25
	7.49	29.91	30.68
	2.4	26.76	29.09
	2.43	26.65	30.85
	1.96	24.8	28.03
	8.25	19.75	24.95
	2.15	20.46	27.77
	6.46	20.2	34.74
	3.6	23.7	22.77
	3.76	19.97	32.27
	3.39	23.49	27.88
	3.91	29.04	27.72
	2.38	22.78	26.3
	2.16	20.75	29.01
			38.03
			34.28
			25.45
Mean	4.30133	24.054	29.4233
SD	2.31651	3.42204	3.74485
	Righ	Pm and HU
	HU	Pm	Pm+HU			HU vs Pm	HU vs (HU+Pm)	Pm vs (HU+Pm)
	7.18	22.23	22.01		p-values	<0,0001	<0,0001	0.0088
	4.32	19.5	19.48
	7.45	21.42	20.49
	4.47	25.46	23.29
	1.22	42.62	24.55
	3.62	23.06	22.59
	7.73	25.45	34.93
	6.83	13.55	24.18
	4.72	28.34	18.03
	8.67	24.33	23.76
	5.12	17.23	23.48
	8.03	17.81	27.05
	5.57	30.67	25.72
	5.97	22.45	23.09
	1.86	23.61	30.6
	13.07	21.95	33.86
	8.2	23.37	51.08
	5.67	24.59	26.67
	7.57	24.12	30.88
	18.85	17.47	25.43
	1.54	30.27	31.67
	5.48	16.25	24.89
	10.55	18.65	23.75
	7.07	20.78	20.21
		17.46	26.22
		22.38	29.54
			31.71
Mean	6.69833	22.8854	26.6356
SD	3.75712	5.79746	6.56401

## Sheet: 6
	B	N-Cap formation in wt, gsa1-delta and gcs1-delta with HU or DIA (% cells with N-Cap over time)
	Time (h)	WT (+HU)					WT (+DIA)					gcs1Δ (+HU)					gcs1Δ (+DIA)					gsaΔ (+HU)				gsa1Δ (+DIA)
	1	0	0	0	0	0	0	0	3	1	1.73205	0	0	0	0	0	0	0	0	0	0	0	0	0	0	0	0	0	0
	2	8	3	5	5.33333	2.51661	29	60	71	53.3333	21.7792	0	0	0	0	0	0	0	0	0	0	0	0	0	0	0	0	0	0
	3	70	57	46	57.6667	12.0139	84	99	91	91.3333	7.50555	0	0	0	0	0	0	0	0	0	0	0	0	0	0	0	0	0	0
	4	97	93	91	93.6667	3.05505	93	95	99	95.6667	3.05505	0	0	0	0	0	0	0	0	0	0	1.36	5.48	3.42	2.91328	0	0	0	0
					Mean	SD				Mean	SD				Mean	SD				Mean	SD			Mean	SD			Mean	SD
	C	N-Cap formation in wt and pgr1-delta with HU or DIA (% cells with N-Cap over time)
	Time (h)	WT (+HU)					WT (+DIA)					pgr1Δ (+HU)				pgr1Δ (+DIA)
	1	0	0	0	0	0	0	0	3	1	1.73205	2	0.6	1.3	0.989949	0	0	0	0
	2	8	3	5	5.33333	2.51661	29	60	71	53.3333	21.7792	10	0	5	7.07107	0	0	0	0
	3	70	57	46	57.6667	12.0139	84	99	91	91.3333	7.50555	32	12.1	22.05	14.0714	0	0	0	0
	4	97	93	91	93.6667	3.05505	93	95	99	95.6667	3.05505	40	37.1	38.55	2.05061	0	0	0	0
					Mean	SD				Mean	SD			Mean	SD			Mean	SD
	Figure 6
	D	N-Cap formation in wt in DEM with HU or DIA (% cells with N-Cap over time)
	Time (h)	DIA					DIA+DEM 0.5 mM				HU						HU+DEM 0.5 mM				HU+DEM 0.7 mM				HU+DEM 1 mM
	1	1.8	0	0.52	0.773333	0.926355	0	0	0	0	0	0	0	0	0	0	0	0	0	0	0	0	0	0	0	0	0	0
	2	37.9	9	26.24	24.38	14.5395	0	0	0	0	0.72	22.33	2.1	0	6.2875	10.7304	0	0.62	0.31	0.438406	1.75	0	0.875	1.23744	0.78	0.77	0.775	0.00707107
	3	88.46	60.2	86.27	78.31	15.7219	0	0	0	0	35.56	68.11	16.59	25.79	36.5125	22.4439	5.22	9.48	7.35	3.01227	6.9	15.79	11.345	6.28618	6.69	3.57	5.13	2.20617
	4	92.74	90.7	83.8	89.08	4.685	0	0	0	0	68.7	94.97	88.76	89.57	85.5	11.5342	43.92	48	45.96	2.885	21.19	37.66	29.425	11.646	12.82	19.51	16.165	4.73054
					Mean	SD			Mean	SD					Mean	SD			Mean	SD			Mean	SD			Mean	SD
	E	N-Cap formation in wt in GSSG with HU or DIA (% cells with N-Cap over time)
	Time (h)	HU					HU + GSSG 0.1mM				HU + GSSG 1mM						DIA					DIA + GSSG 0.1 mM					DIA + GSSG 1 mM
	1	0	1.37	0	0.456667	0.79097	3.46	0.44	1.95	2.13546	0	0.91	-	-	0.455	0.643467	0	0.6	-	0.3	0.424264	0	0	-	0	0	3.03	2.48	-	-	2.755	0.388909
	2	8.16	1.96	0	3.37333	4.25964	5.45	2.3	3.875	2.22739	16.39	0	19.51	20	13.975	9.45286	25	30	30.95	28.65	3.19648	58.16	60.87	-	59.515	1.91626	89.29	69.7	62.5	100	80.3725	17.3021
	3	26.92	27.87	37.1	30.63	5.62328	51.54	65.58	58.56	9.92778	81.99	84.3	-	-	83.145	1.63342	87.14	73.58	-	80.36	9.58837	88.37	73.68	83.33	81.7933	7.46459	97.74	88	-	-	92.87	6.88722
					Mean	SD			Mean	SD					Mean	SD				Mean	SD				Mean	SD					Mean	SD
	G	Hsp104-GFP foci in wt and gcs1-delta in DIA or HU
		Number of foci
		0	1-2	3-4	+5
	WT Control -	71	14	5	10	p-value
	gcs1D Control -	100	0	0	0	<0.0001
	WT 3h HU	15	45	35	5	p-value
	gcs1D 3h HU	19	57	19	5	0.009
	WT 3h DIA	0	5	20	75	p-value
	gcs1D 3h DIA	0	10	38	52	<0.0001

## Sheet: S1
	Figure S1
	A	Imp1-GFP FRAP
	Left	N-C import
	Time (sec)	N-Cap										No N-Cap
	0	89.0316	90.2412	99.35	88.9232	99.9269	97.561	92.3186	99.577	97.0239	92.8512	97.1051	88.7213	87.887	99.6546	100.966	93.0425	98.5281	107.695	97.553	94.3473	105.24	94.7162
	1	94.89	96.382	98.9403	93.8339	93.9014	100.996	97.5455	104.522	96.7857	96.5455	97.5282	95.9667	92.702	93.2075	103.73	95.6167	104.407	100.381	93.0961	96.5	108.957	97.4706
	2	96.02	95.696	97.4724	98.9429	98.749	100.273	101.566	96.2217	91.5343	91.3288	102.169	95.4517	92.244	98.9083	101.881	99.5758	104.014	105.73	98.187	97.14	110.604	96.0385
	3	92.1892	97.68	99.9914	89.9942	98.1855	99.4417	91.32	98.8565	91.9989	97.0015	101.471	93.2047	97.12	89.1479	94.5063	96.9829	97.3937	103.109	103.17	96.9861	100.16	99.5674
	4	96.64	93.078	96.6321	91.811	98.4562	100.182	96.6595	101.803	98.7743	100.216	98.0682	93.786	96.917	92.9929	103.963	97.6317	103.754	101.076	101.678	95.1323	103.821	97.0197
	5	100.356	95.3424	100.159	98.511	98.3448	99.3521	99.3232	100.916	98.3289	98.9667	97.41	97.322	97.3	101.723	101.73	101.538	101.153	100.738	99.3352	99.3781	99.8291	98.5797
Bleach	5.5	0.01	0.0104	0.00931	-0.00194	-0.0134483	0.00206897	-0.02273	-0.0026087	-0.0167857	-0.0072727	0.00454545	0.008333	0.0205	-0.01417	0.00963	-0.01375	0.004074	-0.007619	-0.0047826	0.00653846	0.0147826	-0.00824
	6	14.1324	15.856	7.37828	11.7358	4.58103	9.38931	12.4305	9.01565	4.86286	6.19394	11.3215	9.80433	7.104	14.8608	12.0422	13.7033	12.4022	6.66667	6.8587	8.15577	12.8	8.11676
	6.5	21.5168	16.5696	12.1662	18.5316	14.4024	12.4003	20.4991	13.4956	16.9754	11.6761	16.4964	17.2973	18.5875	22.9337	14.7393	20.8233	16.4959	24.1386	14.1039	17.3919	20.523	16.5409
	7	25.6208	23.9364	20.8117	27.4781	14.5221	22.7255	27.7864	24.3561	19.8136	18.1867	19.7012	23.539	26.3585	33.3746	18.3911	28.2758	22.5752	36.9924	25.2061	15.0873	27.6144	19.7047
	7.5	31.6828	35.7536	24.6024	39.3858	21.009	24.4393	43.5046	24.827	29.5132	22.8227	27.0261	30.8243	31.216	38.8692	25.5278	31.9696	33.2896	38.1495	34.7165	24.8185	38.2387	27.6662
	8	36.2964	41.4988	32.89	43.3571	29.4514	31.5338	42.3114	38.1704	33.5918	30.7588	35.4482	30.7987	31.2665	41.2283	31.6841	34.9267	30.6185	42.9071	42.5222	32.39	37.3565	31.5509
	8.5	39.872	38.7712	37.9579	45.6493	33.8417	35.5841	43.9618	36.163	39.9393	33.0679	40.2858	39.034	43.5705	41.5237	36.823	42.4058	41.9948	52.9929	47.147	37.3704	44.8617	35.0009
	9	41.296	45.9076	42.89	49.8336	35.891	38.1045	51.895	35.6774	42.8796	37.1461	43.3082	41.8487	42.477	50.7758	43.7511	44.3967	43.8593	60.7838	41.5196	35.6527	39.4561	42.49
	9.5	44.9248	51.2172	43.0703	55.2332	36.429	38.9734	55.1041	45.4865	43.0732	40.9391	42.5985	43.1717	44.0445	55.325	45.67	42.6692	47.0644	57.0091	55.5809	41.4361	50.7844	44.4379
	10	47.4032	46.9384	53.481	58.3984	42.041	41.5759	53.5954	47.763	43.8336	42.7936	43.9761	47.6617	44.1815	58.9842	49.0033	48.7212	51.0489	62.9662	47.6609	43.1958	49.2226	42.8529
	10.5	51.8216	54.4256	54.4359	60.8336	44.3621	45.1838	64.3023	46.3248	45.4007	39.1621	46.8661	47.3183	47.111	58.6296	51.2089	50.2192	51.1833	75.2205	50.1978	40.4015	60.333	43.4488
	11	52.7808	58.904	55.2538	60.2174	43.2886	46.7779	60.2968	48.937	47.0682	46.6151	51.1349	50.0403	50.166	58.0592	48.0589	55.3542	52.0119	64.9052	55.0365	39.5323	50.653	41.7541
	11.5	51.9656	54.3776	59.569	65.8455	47.3479	47.721	64.1232	55.567	48.8514	41.9494	51.8252	52.427	55.7495	58.52	53.9404	55.6412	55.5741	70.6786	63.2704	39.7965	52.8774	48.1938
	12	52.452	54.0532	58.1517	64.6668	51.6162	48.7455	61.04	58.9548	50.9154	45.6833	54.647	51.1563	61.3675	61.9896	57.7693	54.8742	54.3118	61.8448	62.7861	47.1315	59.2117	45.2079
	12.5	54.5436	67.3652	58.7848	59.3381	56.4217	47.1428	64.8064	56.5978	46.6132	49.6452	60.0894	55.9777	53.841	64.1425	57.5907	49.9196	54.2152	71.4176	63.2409	41.4665	62.8374	47.9429
	13	57.2352	60.7072	60.7297	61.609	57.3931	53.7807	68.6759	60.0278	50.91	52.3891	56.0815	55.993	58.9835	64.7125	58.0556	52.1846	57.4659	69.6148	61.8957	47.4269	58.4926	51.9488
	13.5	57.0008	67.4352	59.8197	64.2097	57.5866	56.4776	64.975	60.7426	49.5871	55.4579	58.873	57.0813	57.0235	68.0088	59.7818	52.4696	59.7374	72.1395	61.2752	52.525	57.9987	52.8877
	14	65.0052	67.948	60.9603	62.0568	58.1769	56.8734	72.2568	66.6522	50.9279	50.3103	59.7718	57.3867	54.3555	68.9175	59.8093	55.0071	55.5022	69.6986	60.2774	50.1723	61.5639	54.6506
	14.5	62.3472	67.686	62.8438	67.6845	59.8148	54.7717	69.2005	64.9139	49.625	58.6067	58.6573	57.9113	56.2175	66.1363	64.4985	57.1196	57.7163	75.5133	62.8974	50.2054	62.2083	49.7465
	15	60.5444	67.9472	62.6065	63.7807	58.5859	58.9186	74.8173	66.2691	50.2579	55.9891	53.9636	57.4	62.15	63.94	67.3704	58.3346	61.1018	75.7952	63.5487	45.8315	59.5643	52.4538
	15.5	64.044	68.8096	65.5483	62.7616	59.97	54.7024	66.5018	69.9583	54.7771	56.7649	59.6221	59.8777	62.01	67.46	66.3822	54.8917	54.343	70.0124	70.5235	48.7369	62.4017	49.7126
	16	60.4932	66.6436	66.7117	65.9139	61.6524	58.6931	70.3586	66.8487	53.865	57.4991	56.4321	63.9023	58.436	68.3975	67.5833	57.76	59.0011	74.3367	64.8148	50.3569	57.7783	53.8068
	16.5	64.0776	70.1704	66.8066	65.9203	61.8366	63.9941	72.4718	70.6152	51.7818	57.3618	60.2333	62.5753	51.354	64.2929	69.1359	56.7313	58.4685	81.4619	56.0252	52.5919	62.1291	52.1335
	17	58.5604	68.33	65.7986	62.9123	58.4976	65.2059	71.6359	71.3596	57.6707	57.2458	57.4436	62.4183	65.552	71.1238	64.6685	51.0492	55.1063	74.4043	59.9757	48.7711	65.2135	54.6185
	17.5	62.6416	73.2444	62.2966	67.441	59.3635	61.8952	68.3868	71.27	52.5725	59.6885	58.6927	64.232	59.0205	62.7825	62.6315	57.2413	54.54	75.9581	67.27	46.8562	70.8535	53.2235
	18	66.8328	68.4544	62.1672	67.1713	60.2728	64.9128	67.4773	70.7704	56.3529	66.6252	59.0639	62.996	58.9965	59.1875	74.8767	56.6437	54.7604	76.1481	65.2491	50.8362	59.0326	54.2527
	18.5	61.462	69.2836	64.6931	65.1165	58.8521	55.9631	71.8295	74.2796	57.4196	61.6091	59.4267	58.729	61.541	65.8971	59.7611	56.9383	55.3804	84.269	63.4196	52.6915	59.1509	54.8482
	19	60.6524	69.818	66.9821	71.1193	62.5155	63.311	76.4132	71.2426	58.7886	66.103	61.1476	62.1683	64.5045	67.1958	67.9011	54.0271	59.6348	75.2029	66.1578	48.7531	61.0904	48.9553
	19.5	58.336	73.8036	66.8397	64.9445	58.3179	63.3962	71.7177	65.9026	58.1529	64.5567	56.5661	62.8893	60.762	63.9092	66.1311	55.3338	61.8767	77.0457	66.117	54.06	62.5444	55.9294
	20	64.37	69.6404	59.5286	66.4187	62.2038	64.5824	75.5777	68.2226	52.0661	62.397	61.6182	62.4997	58.928	63.2746	62.6996	55.55	57.4719	74.9214	62.6096	46.6011	64.6591	52.6694
	20.5	66.574	68.4428	62.3824	63.5465	59.6845	58.2517	75.7027	66.0052	49.1721	61.613	60.6358	63.8633	61.416	70.0613	69.9189	59.8142	61.1304	74.5871	64.5	49.2119	61.837	53.2147
	21	61.018	74.748	62.3717	65.0194	59.921	69.5445	69.89	74.2491	58.7811	60.4533	61.4127	61.1963	63.988	68.135	64.4178	57.0425	54.3504	79.6005	62.0991	52.2785	65.8904	53.655
	21.5	64.1232	76.9136	62.2352	73.1403	56.8372	67.2431	76.64	68.4926	57.2	59.863	63.7312	64.4753	65.6185	65.7362	68.6511	56.0283	56.9522	80.1724	64.9539	50.8631	61.1213	53.1474
	22	61.828	70.094	66.3852	67.0381	61.0007	64.6735	77.2827	70.7739	59.4729	60.1052	58.5906	65.5147	62.0275	70.8417	64.1707	59.0571	58.2389	74.8876	64.2657	50.4723	61.1	51.7788
	22.5	65.5072	74.6636	63.901	69.3226	62.6779	63.3069	75.2264	67.6939	54.8636	62.2367	59.2791	63.4337	59.7555	69.9875	70.6937	52.5613	58.4741	80.9591	68.793	48.4738	62.0278	56.9635
	23	60.382	72.0072	69.5724	65.0574	55.9755	62.7169	77.4714	73.4017	57.1857	59.9188	57.4994	66.3757	55.034	69.3096	67.3911	55.01	56.397	81.7329	68.4343	49.3908	60.2343	53.6382
	23.5	61.6904	69.6824	69.9138	69.9042	57.0517	64.3993	75.8204	67.5674	56.8264	62.5815	61.5851	66.987	61.588	67.5654	65.2896	59.9854	60.8037	77.7743	64.593	49.3754	62.6678	51.3379
	24	62.2532	73.4316	67.5941	66.589	62.1035	65.8372	75.5804	66.3787	54.1586	61.4658	63.5636	68.2397	60.1785	67.9721	65.2	62.1596	57.7241	83.419	66.6735	48.7289	61.7257	51.7744
	24.5	63.8884	69.1696	69.0997	61.9387	65.0528	66.9759	75.43	65.3974	57.6425	62.9352	59.8436	65.881	61.2985	66.7821	61.5433	55.5388	56.587	78.1881	68.6744	54.9008	64.0426	50.875
	25	64.9208	69.2952	68.3493	63.1419	57.3831	66.5407	73.4627	67.8765	57.7079	62.693	59.0218	67.1523	63.5335	63.755	67.637	59.8683	57.6144	76.9695	62.7583	53.5335	61.0139	56.7576
	25.5	61.72	68.6184	69.5738	68.8171	61.5052	62.7779	70.665	69.93	52.0625	61.6848	58.9039	67.2387	57.718	66.3154	66.2882	52.2188	57.7793	79.5062	62.3156	51.8223	63.9874	56.3771
	26	63.1332	73.0732	67.5734	66.3058	61.4128	61.0931	78.3959	75.1152	55.4332	63.317	64.5152	65.2773	59.246	71.5417	61.483	49.0975	56.3593	79.3057	61.4674	39.5454	69.9248	55.5056
	26.5	64.8184	74.1136	71.0403	69.7387	58.5383	61.4597	72.8368	66.8265	57.0236	60.2749	63.3303	64.1983	60.576	72.3308	66.2907	56.3258	55.6393	84.87	66.3226	47.1861	66.603	58.8694
	27	63.3088	74.1396	68.4624	67.0032	57.8638	68.7131	75.5009	71.8974	55.0146	61.5746	59.3339	62.1977	57.42	65.5804	66.4485	58.3729	60.9344	78.1114	72.8769	47.5754	70.4352	51.7409
	27.5	59.7	71.8996	67.051	72.0829	62.64	66.0479	76.1477	70.5565	56.7225	61.1112	55.1664	63.8957	62.1185	62.2242	59.3596	53.8296	52.2719	74.3614	64.2361	49.9061	61.9426	52.9285
	28	63.3072	73.8352	69.9386	67.2574	60.6069	67.2431	68.9868	69.7574	52.6496	62.3724	58.1842	64.8267	59.8175	69.2883	67.6619	59.8762	58.1744	76.8986	67.3387	44.5315	66.3078	51.3685
	28.5	64.134	72.9184	68.3517	66.5655	62.9203	63.9193	75.545	70.2348	49.7682	58.3203	58.4045	69.3767	61.932	72.4579	63.3926	55.9554	59.2182	76.39	72.2209	45.6635	62.2691	50.0206
	29	64.1456	79.1416	66.2714	70.8674	61.8786	59.9148	67.7477	73.5909	53.0979	65.2421	58.6488	69.6243	65.2405	70.2129	64.8248	54.635	58.3159	77.34	64.7787	48.9769	62.2017	54.1471
	29.5	68.246	76.8656	69.4266	69.0639	57.9876	67.601	70.0041	68.8461	57.3104	57.9373	60.2233	68.646	64.5035	68.0179	66.6363	53.3225	61.9148	76.7729	67.5091	46.5692	64.3787	54.6465
	30	63.54	72.0876	75.9117	71.5893	62.7203	72.95	74.5941	68.0691	50.0075	59.8667	61.6185	65.71	61.556	66.0583	64.8496	60.7592	54.4793	80.3043	63.92	47.6646	64.963	50.8262
	30.5	64.4032	80.8204	66.8979	68.3877	62.4476	62.6003	74.3105	71.9683	55.3161	61.0976	62.8997	65.2073	57.7835	62.9683	67.6085	55.8892	53.6107	71.0624	63.9839	49.9361	69.133	52.3144
	31	66.1564	73.73	69.0131	65.7865	60.1121	67.1296	67.7491	70.8613	59.29	64.5961	61.9124	64.4683	55.4595	76.4325	69.063	59.2912	56.8915	75.1191	59.4891	44.6	68.5396	52.9709
	31.5	65.8712	73.2124	68.2272	72.3936	61.6904	66.5321	68.4336	70.3987	55.9229	62.5861	56.9412	67.967	61.6615	64.2079	69.8826	54.4342	53.0789	75.2681	62.9917	53.0096	63.1948	56.4229
	32	68.0532	70.694	72.199	69.4871	62.9931	66.1235	74.9186	65.9574	58.7246	61.6785	63.5245	66.6497	59.372	66.76	70.8782	60.8404	57.037	71.1176	60.6917	51.6669	68.7852	54.3853
	32.5	64.6924	70.0744	69.071	67.9935	62.7259	67.5455	74.8705	69.07	58.0296	63.2294	60.833	66.293	65.011	69.6225	69.4207	56.8654	59.6133	84.0391	62.4604	43.3888	63.6278	56.1303
	33	63.2144	73.1464	66.8883	67.0352	60.0252	64.2203	76.1668	69.6087	54.5189	60.9355	57.5242	66.6897	52.686	64.8596	69.2874	61.9842	63.1515	79.3348	65.8109	48.77	66.1026	57.25
	33.5	66.022	76.1372	74.6576	64.8903	68.2814	65.1135	78.1518	64.3613	58.3114	66.2564	59.3788	68.3897	56.083	66.3363	69.5507	59.1692	63.0078	74.6338	66.0309	48.7842	67.357	60.6356
	34	63.7416	74.142	72.2035	72.5052	61.9652	65.2717	79.2886	65.9765	54.4979	61.2709	61.0503	63.465	60.526	70.9108	68.8667	58.4513	61.2859	76.8157	69.7617	52.6711	65.0644	59.4212
	34.5	62.9048	73.024	68.269	72.6932	61.7007	69.1572	72.8164	67.6717	55.9957	63.4133	62.2512	66.236	59.0435	72.8304	71.0237	62.7146	58.9437	75.5567	69.4261	50.4854	67.6065	54.2797
	35	63.9564	76.3176	67.791	72.0955	63.6638	63.7059	72.8264	73.2352	51.6193	64.8349	60.4591	64.5157	60.2835	72.2025	68.8807	63.2025	58.2918	81.2057	66.1444	50.8658	60.7126	53.3576
	35.5	68.7796	74.246	65.871	73.4216	54.2341	65.8424	73.4182	70.0391	56.6732	60.1227	64.3194	66.213	61.6005	66.88	66.2289	57.3742	58.4185	75.6933	65.0591	55.0892	59.7765	54.6112
	36	67.9976	75.2176	68.2131	73.4019	58.5834	66.949	70.3436	72.8052	54.8007	61.9973	60.4927	63.6313	67.996	70.7333	65.4033	55.4629	57.5822	79.9838	60.6087	48.7231	62.1435	52.9741
	36.5	64.4992	71.8032	65.6803	65.7616	58.7304	68.3166	68.8414	67.3935	53.7939	60.5951	59.727	59.1787	55.919	70.8183	63.7211	58.2963	60.1307	81.3414	66.7948	57.7973	61.3556	56.4762
	37	68.7316	74.8024	66.0993	68.9839	61.8686	71.4641	70.3246	69.2465	53.3271	58.6715	58.7818	69.2487	61.998	74.1154	63.757	63.8192	58.1685	82.5905	63.5226	46.7604	70.397	54.9873
	Right	N-C export
	Time (sec)	N-Caps										No N-Caps
	0	96.886	89.9005	90.4182	97.3628	86.1564	95.3601	102.882	82.6836	88.8472	92.2685	92.6151	96.5393	100.798	90.1658	109.594	94.7843	89.8807	96.2358	100.799	90.1668
	1	108.423	102.144	95.5628	108.615	95.614	91.4531	111.18	88.7881	103.128	101.475	105.515	107.103	100.39	88.5401	118.787	98.614	104.382	113.341	100.391	88.5392
	2	100.614	96.3751	88.9591	103.471	96.2388	95.5536	106.971	87.4337	99.1036	94.3571	100.167	106.442	107.531	90.1106	127.699	94.0282	103.476	104.089	107.532	90.1097
	3	92.5409	101.894	100.129	101.557	83.7746	98.8701	112.039	100.345	95.578	93.2597	97.018	106.594	105.785	92.5621	120.159	97.7208	101.901	90.3292	105.786	92.5634
	4	106.469	102.274	98.4859	100.265	100.021	96.9068	109.108	78.9972	79.6218	83.1958	104.357	107.937	98.1034	88.6743	104.792	92.5143	96.0202	107.365	98.1041	88.6751
	5	100.001	99.9545	100	99.9994	100	100.002	99.9972	99.9957	99.9603	99.9998	99.999	99.9981	100.001	100.001	100	100.001	100	99.9976	100.001	99.9994
Bleach	5.5	0.000341111	0.00056861	-0.0009101	0	-0.0003597	0.00031625	-0.001587	-0.0021472	-0.0011567	-0.0012525	0	-0.0004676	0.00120956	0	0.00037463	0	0	-0.0017509	0.00121023	0.0008
	6	6.80959	3.47707	1.0352	6.84465	-2.58039	-4.38822	2.85946	15.0103	11.4786	1.83988	5.69482	2.36416	3.03901	1.43753	-6.05814	1.68244	2.0169	-2.29724	3.0385	1.4382
	6.5	11.2788	7.25265	4.088	15.2038	7.73685	-0.884855	6.2642	5.95809	15.4122	10.6007	9.4054	8.85766	10.756	7.57927	4.59072	10.7755	3.85389	-2.94824	10.7564	7.5783
	7	8.421	10.0028	3.62205	11.314	4.1702	7.51368	13.0191	19.3047	19.4937	15.5327	15.1292	9.6984	19.0895	7.11313	13.1877	11.0369	1.63153	3.38528	19.0907	7.1125
	7.5	9.13426	9.83036	10.3715	16.3026	10.0611	4.71048	13.9186	17.9863	16.604	11.4829	13.5493	9.59319	14.5579	8.63761	10.3892	15.6994	4.28735	0.0147079	14.5589	8.6382
	8	6.0745	8.01459	9.09858	14.2481	9.65038	9.56516	17.3335	14.0831	20.2595	18.9945	14.0411	10.7135	17.7542	13.522	14.1074	14.6085	5.31896	-3.65702	17.7553	13.5214
	8.5	10.9933	6.6522	8.04086	11.6342	18.0573	8.31852	17.6627	31.6624	22.8825	20.3712	16.7152	13.7669	17.5724	16.0269	10.0607	20.4197	5.34093	-1.50511	17.5738	16.0282
	9	15.5376	8.54435	11.3367	17.8618	13.7587	2.6903	10.9179	23.1096	16.6225	16.3247	13.9049	11.4126	20.3674	12.7686	9.33241	17.019	4.98446	4.87743	20.3685	12.7699
	9.5	15.1941	8.62301	12.1739	16.0864	12.2225	9.26473	24.9759	32.9408	29.7706	18.6275	18.1719	10.8641	18.5824	12.1462	9.69318	17.0633	6.39511	-2.85684	18.5833	12.1476
	10	15.8763	10.4596	14.2209	19.7781	18.6792	13.474	24.8584	19.7745	25.079	21.2369	17.6602	11.7151	24.5881	15.5447	19.0338	19.3706	8.41815	11.3601	24.5899	15.5458
	10.5	18.8791	9.28393	18.1059	25.2195	16.6556	6.17786	20.8557	26.7517	34.1934	17.0817	14.0936	13.2582	11.2192	12.3008	13.1458	16.5908	9.15425	4.169	11.2187	12.2993
	11	24.0524	14.2879	15.91	18.7735	15.8913	9.9475	22.722	24.2176	21.8426	13.2309	22.8987	17.2973	15.9029	11.5131	13.4354	15.9947	11.1015	16.4309	15.9038	11.5145
	11.5	19.8973	12.4492	15.7775	21.9152	7.35954	10.0446	22.3634	27.4641	24.7193	21.639	19.6455	15.8071	21.0962	13.8436	11.3678	19.8483	6.65321	2.41806	21.0974	13.8422
	12	14.4975	16.6967	11.2579	17.3576	19.2037	7.41501	25.9912	29.8682	26.3375	23.2354	19.9103	14.9682	21.8666	13.2813	14.5746	23.2846	11.2594	12.5858	21.8679	13.2829
	12.5	26.2983	16.0741	19.3188	26.0443	10.1187	7.62816	22.7528	23.0396	34.9757	20.2921	20.2971	11.2845	19.5537	14.0006	15.7446	15.7819	12.6542	12.1113	19.5548	14.0018
	13	23.5708	14.3992	18.4299	21.8231	15.4165	5.57762	28.7656	21.8273	34.0361	24.4318	17.4127	9.1429	25.5764	20.4771	13.462	16.9637	8.4795	14.2285	25.5756	20.4789
	13.5	17.2547	10.5468	17.2828	21.6277	18.4282	3.96192	17.9801	30.0288	23.9	26.0216	16.2564	4.11157	16.8028	12.112	10.8939	16.3533	11.5638	8.2452	16.8039	12.1135
	14	19.8376	16.0974	23.4812	22.2413	21.5409	8.78688	25.0686	27.063	27.3462	29.6646	22.2403	11.6057	18.6834	15.9143	17.4626	17.6839	10.234	3.58909	18.6825	15.9132
	14.5	26.2492	15.9003	20.9785	21.4409	15.1047	11.364	24.1398	28.0323	30.2213	23.7188	25.0005	16.0348	26.0708	15.9275	27.1232	16.7824	11.5688	20.3912	26.0721	15.9288
	15	19.2137	17.0891	18.7935	22.4003	13.4055	9.10661	15.4186	30.3259	29.22	23.8616	17.1249	11.4332	24.6459	13.0506	17.8399	18.5533	11.1046	12.7689	24.6447	13.0518
	15.5	17.9694	13.2	15.6792	22.0051	14.9608	11.6638	25.007	17.5771	25.3998	20.1591	24.5134	16.0563	21.4708	16.8217	16.0128	17.2166	8.77343	9.37666	21.4723	16.8231
	16	27.2377	18.5463	22.7033	24.7615	21.5585	5.12381	26.7041	34.0024	32.2675	30.2678	16.9885	10.1216	20.2099	14.0096	17.1592	25.9275	13.5831	9.08671	20.2085	14.0083
	16.5	22.75	18.3709	18.766	25.0947	19.3475	8.32675	21.3112	19.2304	31.452	22.9278	22.4352	16.1148	22.6689	15.4388	16.1402	14.9417	10.0893	10.9182	22.6702	15.4401
	17	26.8628	14.7925	21.5869	26.3824	14.2127	8.4485	19.3788	28.1225	34.5215	29.9602	21.8934	11.2143	24.0602	13.3538	9.00386	18.0449	4.70261	5.95287	24.0616	13.3552
	17.5	19.3311	15.1804	19.1584	27.2397	22.8739	15.2133	21.6816	32.7944	29.589	22.5475	24.0222	14.1635	26.3647	15.9359	20.6957	22.6921	10.135	13.7733	26.3631	15.9343
	18	23.9299	20.134	23.4562	24.1344	13.7494	13.0473	25.5005	22.1665	28.7677	18.5672	20.9019	11.4346	25.3245	17.798	16.477	24.9118	8.76136	12.583	25.3232	17.7994
	18.5	25.1095	15.3374	18.2131	23.2656	18.3645	8.97631	21.8974	27.1051	21.9668	24.6404	20.7189	13.8109	16.176	13.507	16.7595	17.478	10.058	7.27693	16.1774	13.5056
	19	20.4762	18.0468	18.4772	19.7631	18.9335	12.8702	13.0705	29.4851	28.8661	21.4894	21.2748	12.3777	22.2616	12.6248	23.384	18.8521	10.9249	8.93192	22.2631	12.6232
	19.5	24.0074	14.4064	16.9599	18.8471	21.269	6.10955	16.5372	24.1209	26.9641	27.5354	19.4198	11.7437	15.2888	12.0456	11.9282	13.5887	12.0567	16.2533	15.2873	12.0471
	20	22.9387	17.0796	21.1703	26.7269	12.8171	6.83596	21.6756	25.0099	30.1488	21.749	22.6591	15.866	14.681	13.3107	15.3561	18.3063	9.904	7.99657	14.6823	13.3091
	20.5	14.3775	15.1152	17.8718	18.3577	13.8548	8.9624	20.1828	37.9717	25.7742	28.9702	19.5876	13.9339	16.0448	13.1327	24.6784	23.3707	15.7685	14.267	16.0432	13.1342
	21	26.7298	17.7214	27.5861	26.7468	17.3621	10.574	16.5178	25.9933	26.1764	23.0716	18.4355	9.7489	28.2567	13.531	19.7954	19.3297	11.4754	12.583	28.2583	13.5325
	21.5	29.3836	18.4136	20.7631	23.9397	12.8699	14.374	18.4473	32.8923	30.1673	26.0742	24.9474	13.4429	22.5482	14.6606	16.4391	13.3561	14.0429	13.1219	22.5497	14.6591
	22	21.1093	19.1414	20.6903	24.2558	18.8839	12.012	21.5124	34.0063	28.386	23.032	22.6254	11.0937	27.3852	14.863	13.7527	19.976	13.5386	16.5485	27.3867	14.8645
	22.5	19.9669	14.0159	19.6485	22.3089	16.7898	7.75592	22.278	34.9936	32.1229	27.6882	15.8243	13.1577	26.4203	14.6044	13.0577	23.1338	11.9177	12.2342	26.4219	14.6058
	23	31.1178	20.29	20.2539	24.5218	17.6595	0.932608	12.1802	28.8469	36.4089	27.4146	21.086	18.3915	22.6039	10.6482	11.5873	16.6794	14.4012	15.1303	22.6024	10.6497
	23.5	29.3526	20.2691	19.7188	21.4822	15.0953	11.2454	25.3625	34.5701	35.6208	28.2991	20.3449	16.162	29.163	12.0348	13.958	17.1714	9.87887	16.8031	29.1645	12.0362
	24	28.1832	19.0965	21.7915	20.7925	19.6079	11.9667	23.9358	32.1601	31.7447	25.6745	20.9561	15.6322	25.3958	18.6437	20.9767	20.1931	13.5568	18.5225	25.3973	18.6423
	24.5	31.0622	22.0436	18.2777	22.4416	14.0688	8.5886	23.4803	25.1005	33.0275	27.6804	20.6816	15.2315	21.1403	13.5884	22.1665	16.458	10.227	9.84452	21.1389	13.5898
	25	24.183	19.7915	20.1406	22.9803	17.0488	9.27137	15.0013	34.251	33.0444	25.6261	17.3795	7.64379	25.2991	16.8822	17.0906	16.6367	12.623	12.0087	25.2975	16.8808
	25.5	18.0714	20.3544	18.9584	31.8253	19.2389	8.33402	24.5471	36.2054	29.385	32.1795	20.5234	10.2586	22.2374	14.7409	19.0477	19.5453	13.2124	20.6331	22.2359	14.7394
	26	33.2767	17.2104	22.4394	25.3958	15.6309	6.93242	19.9299	36.4764	32.0377	24.0252	21.5602	12.5489	24.9117	9.03655	14.3633	12.406	15.0244	7.83233	24.9102	9.0379
	26.5	29.4095	19.475	19.1072	17.3319	13.0505	3.46352	10.8268	30.0889	34.6846	31.6951	22.9537	12.4792	14.6988	10.8694	8.51347	11.7888	12.4276	4.40958	14.7003	10.8681
	27	20.0433	22.3146	25.0085	25.5105	13.8371	14.239	24.694	27.0669	32.6885	22.4784	20.1674	14.6082	17.8382	12.2702	18.1504	16.8172	16.3411	17.3792	17.8397	12.2716
	27.5	22.3584	19.1793	20.9171	25.8187	14.5644	7.59116	18.5869	26.7418	33.1223	29.9436	22.4122	12.3824	20.1185	9.45219	20.6582	12.7431	13.7397	13.2834	20.1172	9.4508
	28	15.0119	20.0019	20.4066	23.2136	20.6215	14.4901	18.7663	29.5873	42.0585	26.952	21.1414	13.2418	25.8975	21.1048	23.3069	20.3241	12.3079	9.65857	25.8959	21.1063
	28.5	23.4619	17.1816	23.4166	19.9927	16.8952	8.2888	31.5032	24.3477	36.4385	22.1971	20.2097	10.2497	21.8174	13.2209	15.4385	14.8223	13.7874	13.0768	21.8188	13.2222
	29	23.4183	19.6143	20.8125	21.9481	21.0132	12.8873	19.974	25.849	38.9686	35.0603	21.5403	14.8541	29.8119	15.4135	23.2203	18.3115	10.5679	2.61906	29.8105	15.4121
	29.5	32.3219	22.0025	22.3666	25.2096	25.3838	16.484	20.697	28.8328	27.9357	33.1046	20.1578	11.7095	21.6631	18.7844	17.584	17.1305	12.2334	16.412	21.6617	18.7859
	30	18.9528	19.8143	16.6526	19.2807	10.2867	1.98602	15.2012	32.754	29.6835	30.7347	20.4885	14.3257	11.8207	7.4917	9.41932	11.5291	10.539	10.8005	11.8193	7.4932
	30.5	26.1898	17.819	21.4183	21.3652	19.6914	10.0512	20.0651	37.9275	43.0005	36.5567	21.2253	14.9448	21.0057	13.9438	19.5707	19.684	14.9674	22.0479	21.0043	13.9424
	31	22.4789	21.5605	18.6772	22.508	25.6061	14.3237	25.3714	26.6074	33.8452	28.4033	23.7048	13.4219	28.9434	19.699	21.1404	13.0931	14.9168	14.0948	28.945	19.7005
	31.5	30.2391	20.4426	23.4166	24.9391	24.14	10.8507	25.5755	24.5744	31.8912	25.6567	22.5577	10.8421	26.8573	16.3216	17.3813	13.678	12.1325	5.18665	26.8559	16.3201
	32	28.5619	17.6384	22.5821	24.4141	22.807	14.2652	24.1576	26.1981	32.34	35.058	24.2691	17.9622	25.319	18.6132	15.8562	12.3541	14.604	13.9946	25.3176	18.6117
	32.5	27.9134	22.0353	23.6537	22.9766	18.9001	12.1454	28.0781	29.6517	33.0591	29.2207	20.054	9.66286	24.459	13.7102	15.3295	15.9761	13.5675	11.192	24.4576	13.7116
	33	21.8574	20.6543	24.2022	24.5132	23.2465	10.4614	15.5453	35.3466	37.3762	29.3835	21.4643	14.2668	26.7448	15.5536	19.8041	14.9943	17.1478	11.2439	26.7433	15.5522
	33.5	30.4973	19.8146	26.2337	29.4397	25.6334	12.6413	26.7365	26.6095	36.2847	27.8715	23.711	15.8604	25.235	16.4977	26.9805	16.9201	11.9245	13.8826	25.2364	16.4991
	34	28.7621	18.6738	25.0654	18.9505	16.1071	9.73404	19.1233	30.7352	35.517	30.0328	20.4493	11.0413	22.9271	16.905	18.6757	22.0704	15.932	10.0291	22.9285	16.9065
	34.5	30.8824	19.7722	21.3505	23.3891	23.344	14.4474	12.092	28.7967	31.3537	28.9056	23.218	14.9098	18.8627	16.582	14.0475	19.0258	13.6039	4.85852	18.8613	16.5806
	35	23.656	18.9064	26.8441	21.5314	29.9126	9.88394	16.553	37.4238	38.5534	33.2013	21.1209	10.9464	25.9522	17.1074	22.9757	17.169	12.0197	7.65303	25.9537	17.1089
	35.5	26.4777	19.4083	24.457	23.165	10.8686	12.8272	22.5925	31.7929	38.824	30.0205	23.784	19.2383	24.5286	14.2582	23.6242	16.772	15.2511	12.8936	24.5271	14.2597
	36	20.9786	19.8288	22.1097	17.9175	17.0919	8.41466	21.5626	37.5183	38.3737	34.9525	18.6227	13.7333	26.1663	16.1114	10.3094	13.4764	10.7114	10.5764	26.1678	16.1129
	36.5	28.3644	16.4285	21.6304	27.4081	15.3111	16.5368	23.7755	28.7645	42.5332	36.1216	20.6635	14.0653	30.0387	17.2367	18.6659	23.1961	13.6864	9.49853	30.0371	17.2383
	37	32.8039	16.8442	22.2383	23.8691	27.884	11.4421	22.018	35.8645	38.4978	35.8435	24.4767	16.0404	25.7917	19.3414	21.6491	19.2762	14.9368	12.88	25.7902	19.3429
	B	GFP-Pap1 FRAP
	Time (sec)	N-Caps														No N-Caps
	0	556.99	-750.4	-1004.43	-1444.53	-178.13	-644.42	-1332.99	77.42	-1145.66	-628.92	-907.96	-1744.87	-58.74	-1700.59	-161.68	-779.61	670.56	309.48	-2070.97	-421.04	-331.92	-312.48	-557.64	-120.67	-242.62	-693.67	-1636.54	-1148.37	-550
	0.5	453.88	-528.87	-1026.96	-1621.84	-261.49	-440.38	-1434.97	245.5	-1065.01	-673.64	-1101.3	-1831.55	-61.8	-1814.54	65.19	-557.03	724.62	362.16	-1990.17	-510.28	-198.13	-103.52	-433.57	-327.76	-20.29	-342.36	-1739.01	-1318.04	-590.43
	1	677.89	-529.13	-996.98	-1441.36	-170.2	-278.53	-1385.78	-109.87	-979.52	-479.31	-978.18	-1312.93	198.4	-1641.66	-36.01	-729.82	856.14	229.28	-1826.78	-465.73	-204.4	-383.78	-461.48	-157.88	109.93	-455.04	-1998.03	-1400.89	-442.8
	1.5	635.84	-347.3	-706.86	-1183.13	-93.96	7.23	-1282.9	244.69	-718.89	-476.45	-1006.92	-1147.92	142.55	-1649.52	-4.9	-831.8	767.26	367.18	-1849.91	-334.23	-45.01	-361.92	-483.49	52.35	243.7	-723.5	-1527.26	-1073.09	-474.69
	2	983.78	-18.98	-583.11	-1157.56	90.12	125.8	-1100.19	196.06	-618.56	-133.15	-784	-1037.74	346.11	-1220.62	301.38	-577.61	1185.02	470.9	-1632.5	-126.64	64.19	21.71	-431.22	180.82	808.33	-416.2	-1368.5	-684.57	-115.88
H2O2 added	2.5	1288.94	260.06	-211.68	-794.16	303.22	388.91	-803.07	265.89	-331.66	398.59	-442.8	-448.03	672.66	-1144.23	704.44	-355.19	1268.9	510.51	-1427.24	-15.84	272.12	317	-69.82	446.56	908.19	-395.86	-1341.13	-73.3	-267.59
	3	1286.15	614.04	41.45	-418.38	603.22	688.38	-366.41	554.73	30.96	651.03	-315.98	185.64	648.83	-881.24	637.08	-118.31	1782.15	690.63	-1142.42	200.28	781.06	596.67	74.15	657.32	1179.23	-370.01	-591.81	418.68	29.19
	3.5	1694.3	1031.72	269.13	-379.11	846.02	852	-135.84	768.56	552.07	892.12	-107.12	947.21	1039.7	-507.33	746.63	-17.36	1874.71	855.11	-819.21	603.18	981.16	1103.71	176.86	733.43	1690.21	64.95	-301.33	1118.81	456
	4	2182.9	1828.41	578	333.86	1323.55	952.27	755.35	613.62	686.27	1907.76	-249.16	427.47	2062.59	-52.03	1205.89	559.58	2447.12	979.99	-290.75	1129.51	1086.97	1646.13	163.33	1120.09	2202.67	397.97	534.14	2311.24	264.1
	4.5	2374.65	1838.12	626.41	550.54	1525.85	1231.44	1219.85	650.94	1192.45	1899.05	-26.6	385.1	2092.59	117.86	1622.8	951.49	2720.47	1144.76	117.2	1446.23	1449.39	1827.03	487.15	1369.77	2381	966.43	941.34	2905.56	708.3
	5	2630.66	2094.47	944.33	845.81	1766.05	1573.64	1400.29	914.46	1320.26	2203.73	287.88	629.09	2318.14	136.06	1828.55	1187.1	3324.37	1191.8	616.13	1420.13	1671.07	1812.4	413.95	1510.2	2648.1	916.34	1468.82	3124.17	825.04
	5.5	2834.01	2688.97	1078.18	1032.55	1781.47	1781.08	1683.79	1287.17	1422.45	2760.89	550.83	672.08	2674.59	632.52	2028.54	1442.44	3346.38	1393.45	914.79	1544.07	2064.33	1940.29	554.22	1880.88	2877.61	1126.03	1806.35	3253.62	996.26
	6	2909.12	3204.75	1140.96	1246.93	1881.19	1932.37	1874.97	1706.07	1760.28	2761.97	500.34	953.04	3192.91	1036.12	2179.82	1631.78	3448.03	1241.54	1153.76	1851.12	2282.75	2342.27	593.61	1984.19	3088.49	1401.28	1751.97	3770.51	836.15
	6.5	2977.94	3545.05	1610.37	1709.51	2153.61	2047.31	2202.14	2327.32	1933.35	3194.2	913.56	1196.4	3223.29	1407.68	2149.86	2218.4	3955.95	1166.35	1547.74	2065.67	2400.73	2854.91	664.18	1956.61	3081.36	1554.88	2242.09	4102.28	1182.3
	7	2845.19	3774.8	1897.13	1901.03	2384.54	2239.52	2629.27	2367.72	2191.38	2976.86	810.82	1660.72	3315.6	1564.91	2420.62	2221.68	4531.18	1456.79	1497.06	2216.85	2737.45	2930.63	618.47	2308.85	3249.95	1326.26	2627.41	4064.08	1153.97
	7.5	3154.91	3937.12	2007.77	1810.67	2562.62	2210.66	2938.64	2719.06	2543.27	3079.05	1072.54	1351.62	3538.96	1518.35	2538.01	2363.52	4740.32	1367.61	1820.59	2352.25	2903.82	3048.21	830.1	2477.24	3239.42	1440.74	2400.29	4212.75	1377.04
	8	3049.05	3868.8	1922.55	1853.69	2644.17	2513.15	2819.96	2698.16	2593.41	3495.92	1195.75	1701.82	4259.58	1759.15	2763.15	2331.56	5162.84	1340.1	1863.83	2673.62	3104.56	3121.65	1080.23	2625.43	3636.92	1685.58	2855.54	4740.74	1531.63
	8.5	3232.07	3959.7	2040.39	2008.55	2846.27	2300.02	3257.57	2920.01	2608.4	3628.4	1074.21	1974.94	4218.74	1493.49	2953.15	2546.94	5520.37	1494.77	2240.73	2781.63	3186.94	3063.5	1126	2653.03	3817.68	1692.17	2785.29	4806.28	1673.91
	9	3715.72	3943.24	2270.71	2034.13	2851.18	2723.6	3275.11	2739.7	2536.7	4091.47	990.44	2077.95	4492	1611.98	3084.67	2979.81	5569.36	1477.36	2410.05	3117.67	3336.11	3167.08	1100.99	2569.45	3910.03	2134.75	3223.82	4909.97	1829.78
	9.5	3833.58	4087.7	2328.02	2286.96	3017.75	2537.24	3485.57	2584.88	2833.83	3808.25	960.61	2115.13	4523.56	1667	3372.11	3162.97	5464.93	1860.3	2400.07	3008.34	3505.93	3398.33	1372.48	2592.69	3953.09	2122.11	2906.35	4890.09	1890.37
	10	3781.7	4553.57	2457.12	2255.27	2987.32	2673.22	3751.13	2865.24	2778.26	3947.27	1302.79	2398.16	4661	2074.16	3871.22	3235.51	5443.18	1763.6	2256.5	3178.4	3765.97	3684.22	1497.35	2524.3	3738.05	1989.84	3230.24	4414.6	1720.81
	10.5	3866.94	4737.49	2051.4	2591.35	3098.36	2909.4	3547.81	2805.34	2987.66	3852.81	1513.07	2439.24	4426.63	2159.38	3461.74	2889.67	5975.3	1952.67	2092.14	3087.48	3657.22	3568.43	1227.08	2583.7	3576.46	2147.73	3155	5677.33	2048.36
	11	3652.89	5037.52	2118.5	2498.82	2960.34	2925.99	3594.63	3018.33	3030.49	4242.81	1304.26	2805.33	4537.22	1830.06	3502.62	2441.93	6110.06	1730.55	2595.79	3136.83	3928.25	3274.51	1295.84	2795.09	3603.01	2109.14	3631.26	6044.84	2076.68
	11.5	3408.81	4997.39	2507.06	2450.31	2970.88	2807.22	3656.98	2982.58	3161.54	4209.24	1432.06	2730.66	4396.76	1659.89	3823.58	2866.61	5972.26	1577.96	2651.2	3287.17	3867.35	3263.6	1459.3	2846.85	3593.95	1964.7	3476.13	6206.09	2195.18
	12	3503.99	5104.3	2412.09	2506.94	3004.76	2922.72	3699.11	2957.39	3232.07	3707.31	1549.4	3115.03	4672.55	1377.59	3785.4	2850.64	6290.58	1670.83	2844.32	3195.26	3869.1	3408.54	1509.17	2909.86	3696.82	1941.44	3421.22	6766.39	2324.51
	12.5	3829.52	5065.14	2607.18	2541.71	2880.86	2920.07	3395.06	2933.39	3318.59	3691.44	1455.83	3353.65	4298.42	1565.26	3754.45	3169.48	6412.5	1526.46	2781.44	3342.2	4148.3	3572.73	1360.07	3119.57	3836.85	1876.15	3139.45	7252.39	2023.57
	13	3922.46	5195.64	2795.8	2650.58	3164.05	2685.07	3764.74	3114.18	3292.31	3380.41	1491.26	3264.24	4724.91	1874.28	4171.97	3328.32	6134.51	1817.9	3273.86	3349.45	4140.77	3913.43	1402.57	2986.14	3824.81	1832.32	3321.17	7673.71	2131.84
	13.5	3658.65	5058.98	2618.25	2466.61	3140.96	2684.94	4025.74	3099.81	3322.48	3713.87	1367.86	3100.92	4802.07	1831.87	4417.22	3496.68	6040.39	1837.37	3233.63	3263.94	4228.3	4012.38	1254.04	3085.31	3696.08	2099.73	3575.88	7594.57	1968.74
	14	3779.36	4748.07	2451.21	2369.87	3022.52	2785.08	3860.59	3168.84	3295.51	3473.91	1309.06	3309.91	4555.99	2040.16	4573.79	3559.84	5622.46	1775.44	3382.25	3434.47	4105.82	3947.23	1184.7	2551.57	3626.39	2203.03	3342.05	7542.55	2143.25
	14.5	3299.98	5097	3042.88	2409.3	2647.49	2874.77	3311.84	3102.09	2604.36	3274.39	781.62	4588.62	4504.9	1706.14	5167.91	2591.48	6129.26	1661.38	2768.33	2888.26	3914.33	3145.63	1399.05	2133.11	3274.48	2460.82	2022.64	7374.73	1835.98
	15	3358.24	4440.52	1959.37	2128.13	2759.23	2097.58	2728.64	2742.32	2744.88	2956.72	1203.83	2606.54	3909.58	1325.82	4138.03	2909.29	5425.36	1582.31	2452.46	2823.54	3475.57	3188.45	1077.11	2525.6	3022.37	1983.67	1444.01	6122.86	1892.66
H2O2 removed	15.5	3012.94	3740.84	1839.72	1963.92	2374.86	1969.16	2295.98	2208.49	2403.1	2725.24	958.2	1957.02	3627.33	1333.63	3541.99	2978.33	5086.49	1455.06	2237.72	2646.87	3085.89	3035.89	1005.64	2360.94	2758.09	2027.32	1831.98	5289.32	1403.27
	16	2808.23	3152.62	1721.59	1749.17	2214.21	1660.64	1849.28	1958.65	2101.25	2368.81	829.58	1766.14	3291.98	1105.72	3496.54	2843.07	4383.07	1426.59	1895.66	2331.69	2617.42	2943.74	738.44	2119.64	2452.39	1841.37	1201.39	4493.63	1346.73
	16.5	2563.31	2832.69	1439.86	1836.08	1991.2	1470.8	1627.42	1855.94	1642.86	1840.93	577.95	1723.67	3033.35	983.06	3274.66	2760.33	4319.13	1180	1349.68	1866.45	2395.91	2271.82	620.87	1993.16	2228.54	1767.95	820.51	4096.08	1108.42
	17	2402.6	2360.26	1475.04	1490.41	1755.34	1359.07	1480.24	1591.51	1642.85	1920.73	348.46	1244.44	2581.93	870.42	3348.29	2740.04	4160.91	1020.38	1059.88	1764.08	2209.38	2153.99	619.2	1559.47	2003.06	1532.26	749.28	3457.24	979.28
	17.5	2281.96	2338.74	1043.79	1160.73	1635.61	1313.02	1891.1	1044.97	1540.25	1777.15	666.98	990.4	2529.37	724.35	2961.65	2338.03	4159.37	995.02	678.86	1484.53	1924.79	1965.43	395.55	1499.92	1633.83	1449.54	441.05	3009.04	965.74
	18	2226.36	2042.84	614.96	1281.94	1459.55	1184.67	1981.43	1199.05	1319.8	1615.92	476.55	656.95	2045.58	880.32	2824.53	2339.83	4243.44	874.36	656.77	1226.17	1606.21	1983.49	267.63	1319.9	1319.13	1164.49	178.06	2281.2	698.66
	18.5	2028.44	1958.16	858.61	1099.1	1410.64	928.43	1477.09	1440.27	1334.87	1211.15	85.53	411.06	1903.61	538.18	2457.11	1852.05	3791.54	899.43	225.36	1064.24	1460.98	1768.96	458.87	1189.06	1396.96	1275.05	-142.45	2433.08	644.64
	19	1710.46	1731.86	636.83	801.34	1255.2	787.59	1201.37	1027.09	1065.56	1011.36	94.11	211.74	2018.81	187.57	2123.55	1957.39	3260.89	860.35	137.59	953.14	1278.9	1527.52	236.79	1078.51	1182.94	878.86	-38.26	1952.75	402.98
	19.5	1763.55	1660.33	431.18	745.09	1033.04	688.89	965.73	1435.54	873.69	731.99	-158.1	-73.69	1813.54	38.07	1836.19	1419.54	3040.85	848.55	71.88	951.84	1082.52	1369.29	63.7	932.98	1240.82	774.81	-380.75	2393.05	221.03
	20	1589.26	1606.34	138.25	973.11	970.55	636.61	767.48	1291.22	482.38	572.01	-277.43	-111.73	1171.96	33.59	1815.42	1163.73	2672.36	892.66	-276.13	756.91	704.17	1247.4	46.31	806.98	1024.03	970.05	-210.53	2490.45	75.87
	20.5	1293.99	1194.05	137.77	565.25	942.86	587.57	430.79	1155.78	335.67	517.08	-372.71	-290.28	1102.44	-155.16	1640.37	1003.49	2561.36	732.81	-485.89	671.84	509.96	1073.69	-65.97	660.66	833.92	726.59	-271.17	2311	-325.32
	21	1247.4	1094.18	136.15	611.63	882.24	331.34	373.57	1060.51	360.46	335.75	-556.3	-626.81	880.71	-137.81	1298.17	895.69	2261.54	687.14	-514.47	526.09	380.77	698.85	-193.46	549.23	673.04	720.13	-445.37	2003.74	-275.29
	21.5	1162.56	1094.17	-235.18	489.69	728.05	299.76	326.16	882.25	352.8	365.49	-758.21	-583.85	781	-478.9	1321.28	974.07	2011.19	628.35	-704.54	504.9	383.74	700.25	-196.98	493.51	763.27	181.55	-779.8	1918.16	-230.21
	22	1140.58	1030.35	-182.87	340.12	774.45	148.86	252.57	902.1	261.55	284.89	-674.13	-864.03	553.09	-650.89	987.87	758.49	2054.02	682.78	-902.99	374.13	414.04	533.85	-237.66	198.27	589.43	202.81	-399.56	1573.08	-437
	22.5	1033.93	969.05	-354.85	355.5	623.36	-18.08	-42.61	782.37	207.49	150.74	-621.7	-864.14	728.51	-578.26	798.25	697.69	1936.89	639.78	-897.4	385.25	229.48	852.61	-215.98	288.8	355.76	82.68	-576.2	1453.11	-529.55
	23	1099.32	825.71	-493.1	273.85	473.19	20.72	134.29	703.4	35.47	285.99	-500	-1110.1	471.75	-658.79	778.23	477.73	1703.23	585.09	-1092.2	209.31	189.25	623.72	-451.05	245.01	213.16	476.04	-653.03	1282.57	-366.42
	23.5	995.55	759.33	-466.38	-97.83	549.34	47.08	137.08	706.06	-126.75	88.64	-630.87	-1044.69	292.1	-624.33	645.48	444.13	1551.49	500.17	-1141.36	289.89	84.44	544.26	-371.85	199.93	199.86	199.93	-516.88	1147.42	-639.3
	24	1004.01	712.63	-502.38	-33.28	417	-16.61	-86.64	674.69	49.29	167.48	-656.83	-904.68	353.61	-758.03	768.78	295.84	1174.94	385.89	-1107.11	117.35	69.05	251.33	-363.81	271.5	288.71	154.2	-548.35	854.46	-499.65
	24.5	843.28	546.26	-616.86	-191.88	415.69	-112.36	-185.41	476.23	-98.17	302.79	-716.48	-1191.4	138.07	-1021.28	717.15	216.63	1458.06	351.14	-1271.46	120.5	99.78	335.63	-407.32	266.75	271.11	195.76	-611.06	957.56	-784.77
	25	809.74	617.99	-749.9	-305.21	448.61	-170.46	-263.88	429.21	-152.97	364.38	-703.88	-1241.86	265.08	-740.23	822.34	121.47	1376.75	442.7	-1099.68	48.15	-46.82	253.95	-405.01	166.04	229.3	214.96	-940.05	842.27	-682.46
	25.5	701.28	438.49	-577.85	-325.73	387.16	-279.41	-208.94	395.11	-90.72	238.09	-645.72	-1320.64	196.95	-1059.32	708.73	36.48	1443.45	438.57	-1311.15	7.43	-169.9	235.76	-489.7	376.95	213.79	-32.81	-1018.79	706.53	-814.12
	26	596.7	502.8	-612.82	-403.33	289.11	-206.61	-257.79	328.76	-53.19	244.66	-608.77	-1315.72	277.35	-1084.53	740	22.2	1328.74	427.12	-1493.5	-39.28	-193.37	222.65	-544.82	191.75	57.09	86.48	-1338.21	233.25	-1061.6
	26.5	588.19	601.72	-762.73	-545.36	369.93	-294.95	-165.98	384.29	-62.46	29.83	-899.82	-1459.04	134.31	-996.21	589.32	137.6	1225.06	348.09	-1483.34	-70.23	-150.88	184.14	-537.89	279.81	63.09	-82.74	-1196.05	471.43	-807.71
	27	763.19	377.4	-296.81	-319.82	246.39	-445.06	-204.33	322.75	-182.49	39.38	-882.18	-1293.43	120.51	-944.23	577	-95.67	1141.13	345.71	-1679.49	-104.72	-273.84	212.99	-538.75	214.18	144.95	-99.47	-943.01	10.68	-1332.15
	27.5	666.68	355.51	-622.17	-100.47	210.28	-451.16	-391.96	285.38	-161.52	141.7	-843.81	-1422.12	41.88	-985.96	641.57	-18.31	965.99	404.38	-1768.47	-217.87	-230.57	283.08	-551.94	182.2	82.91	2.3	-1127.1	183.29	-1136.6
	28	724.09	563.32	-660.35	-424.48	91.31	-340.46	-325.09	462.86	-277.37	287.84	-911.3	-1267.46	107.43	-1050.77	623.13	-264.72	850.91	361.58	-1763.82	28.84	-163.73	167.19	-604.73	148.02	-22.99	-1.51	-784.63	-203.65	-1276.19
	28.5	531.04	542.45	-495.19	-560.65	299.19	-302.77	-427.46	363.81	-420.88	248.15	-1237.22	-1320.31	23.65	-978.41	619.74	-368.2	902.52	410.59	-1635.07	-222.63	-265.73	144.28	-723.34	40.26	-87.71	-68.68	-705.55	-34.68	-1252.5
	29	443.91	422.92	-517.95	-538.56	183.95	-346.21	-464.14	139.56	-327.6	264.34	-1188.91	-1237.44	218.6	-808.25	593.59	-272.66	734.35	326.31	-1556.66	-430.8	-349.07	185.28	-513.43	-30.43	-46.98	-104.9	-792.66	98.09	-1162.57
	29.5	557.88	584.93	-748.03	-627.01	165.4	-560.86	-522.56	129.98	-542.27	296.51	-1041.51	-1388.78	170.3	-764.97	499.58	-183.16	758.39	335.59	-1672.9	-276.39	-297.94	137.45	-459.97	-6.47	-178.7	30.29	-702.28	-136.25	-1081.99
	30	432.16	382.97	-839.62	-527.73	118.37	-643.58	-751.26	146.69	-391	166.51	-942.31	-1357.13	114.71	-1054.83	673.02	-201.6	951.44	442.57	-1809.33	-142.44	-345.38	63.95	-515.44	-30.95	-180.95	-16.51	-739.05	-213.38	-1150.95
	30.5	473.53	312.18	-788.16	-573.4	105.93	-636.87	-694.84	-147.76	-298.58	179.26	-931.57	-1543.95	216.61	-1079.35	460.08	109.71	689.95	369.92	-1744.6	-240.16	-330.22	-37.19	-658.02	-20.31	-3.64	-278.37	-626.82	59.47	-1055.69
	31	537.96	275.82	-900.92	-558.64	96.7	-442.85	-575.24	-249.32	-297.73	-120.51	-840.51	-1435.42	110.39	-1003.33	336.84	58.56	729.94	457.82	-1685.77	-273.37	-318.83	-59.52	-599.27	-128.75	-17.46	-197.16	-562.69	78.85	-956.89
	31.5	536.93	224.87	-804.61	-545.63	131.37	-546.39	-419.39	109.01	-346.55	97.61	-1036.07	-1523.49	163.71	-963.83	472.49	90.89	843.3	401.29	-1704.93	-360.04	-358.25	67.03	-574.75	-77.02	110.64	-378.77	-606.94	38.8	-921.98
	32	554.7	249.97	-619.6	-558.95	149.64	-477.01	-419.65	223.38	-130.45	172.97	-1161.59	-1482.41	-66.62	-940.39	492.28	105.56	781.96	319.94	-1710.44	-322.54	-486.89	-58.8	-540.95	-25.92	-124.89	-266.45	-754.77	121.05	-831.75
	32.5	331.83	419.32	-970.86	-694.64	91	-537.91	-410.48	431.96	-553.49	97.51	-975.56	-1441.43	-16.06	-966.32	248.7	-154.51	732	416.98	-1934.2	-429.83	-387.74	251.42	-552.43	36.01	-82.45	-524.33	-621.3	-52.25	-884.3
	33	360.03	424.19	-781.45	-722.74	136.58	-595.47	-539.06	312.84	-439.06	-83.16	-1196.98	-1583.16	207.69	-1270.08	509.1	-68.64	702.86	426.41	-1783.23	-448.32	-480.24	189.23	-519.83	-42.95	-129.43	-270.85	-817.42	-195.53	-1055.35
	33.5	416.59	428.17	-769.32	-701.89	88.58	-634.77	-542.74	450.62	-409.87	-112.73	-1202.35	-1572.89	196.96	-1044.14	470.72	-102.13	815.42	445.87	-1733.61	-394.56	-472.87	110.89	-546.79	88.13	-3.86	-226.88	-860.76	55.84	-1091.63
	34	495.82	568.99	-895.91	-627.86	120.47	-584.58	-497.75	392.65	-415.92	-28.31	-1069.79	-1508.75	94.47	-1032.24	535.07	-82.53	847.59	356.63	-1870.49	-352.89	-354.49	-7.36	-576.63	-69.42	80.44	-195.61	-824.95	-80.96	-1053.02
	34.5	363.65	453.93	-617.79	-508.39	74.77	-571.52	-250.9	386.86	-384.89	-80.74	-1095.24	-1542.19	-10.96	-1185.34	447.65	-123.62	958.9	347.61	-1820	-455.36	-385.98	-112.91	-462.16	-53.02	30.45	-127.58	-818.15	-199.77	-1047.5
	35	343.1	401.91	-744.67	-613.94	-56.58	-643.42	-314.01	301.52	-554.76	-96.27	-1332.95	-1349.84	143.46	-1213.1	320.6	2.7	666.76	491.79	-1738.25	-381.91	-401.4	4.73	-489.68	-125.89	-81.63	-344.21	-717.33	-159.07	-1129.92
	35.5	480.43	378.21	-829.05	-683.59	33.02	-633.89	-461.53	292.97	-326.15	-212.75	-1127.01	-1560.53	-35.46	-1165.23	334.13	13.39	815.31	451.58	-1648.2	-462.71	-405.99	-87.23	-427.25	47.55	101.64	-225.72	-1068.58	-319.27	-1025.22
	36	306.26	470.03	-782.97	-506.9	-40.8	-507.77	-523.59	127.84	-501.46	12.97	-1045.11	-1565.52	222.6	-1084.85	556.82	0.63	872.49	273.46	-1787.74	-474.04	-457.36	10.38	-504.96	64.44	36.92	-266.88	-923.05	-307.06	-1015.73
	36.5	513.31	374.81	-842.21	-597.79	-129.55	-589.5	-550.17	88.99	-362.65	69.51	-1232.89	-1663.45	160.27	-1074.52	566.93	-57.59	856.83	360.85	-1671.56	-465.45	-406.73	15.94	-422.46	87.08	50.1	-278.68	-838.6	-119.64	-1069.15
	C	N-Cap formation WT vs spd1-delta (% of cells with N-Caps)
	Time in HU (h)	WT				spd1Δ				P- value
	1	0	0	0	0	0	0	0	0	-
	2	3.8	0	1.9	2.68701	2.6	1.26	1.93	0.947523	0.9895
	3	29.17	18.62	23.895	7.45998	34.86	25.33	30.095	6.73873	0.4751
	4	71.02	82.16	76.59	7.87717	83.44	93.16	88.3	6.87308	0.254
				Mean	SD			Mean	SD
	D	N-Cap formation WT vs cdc22-M45 (% of cells with N-Caps)
	Time and temperature	WT +HU 75mM				cdc22-M45				P- value
	4h 37ºC	0	0.66	0.33	0.46669	0	0	0	0	0.4226
	5h 37ºC	1	11.15	6.075	7.17713	0	0	0	0	0.3539
	6h 37ºC	8	34.28	21.14	18.5828	0	0	0	0	0.2489
	7h 37ºC	50	68.6	59.3	13.1522	0	0	0	0	0.0237
				Mean	SD			Mean	SD

## Sheet: S2
	Figure S2
	A	Reposition time in different ER sizes
	Thick ER	Thin ER		P-value
	175	140		0.0004
	155	75
	100	50
	150	120
	110	70
	110	40
	140	110
	90	85
	105	75
	160	55
	110	155
	150	105
	125	70
	150	60
	115	110
	180	75
	75	145
	125	60
	105	45
	110	150
	155	80
		145
		105
		75
		195
		55
		75
		55
		50
		75
		75
Mean	128.333	89.6774
SD	28.7808	38.8359
	H	N-Caps and fragmented ER in ESCRT-III mutants (% of cells with each phenotype)
		Caps						Fragmented
	WT	66	58	76	44	61	13.5154	0	0	0	0	0	0
	cmp7Δ	51	69	-	-	60	12.7279	18	32	-	-	25	9.89949
	lem2Δ	14	10	-	-	12	2.82843	68	87	-	-	77.5	13.435
	vps4Δ	2	3	26	-	10.3333	13.5769	82	79	59	-	73.3333	12.5033
						Mean	SD					Mean	SD

## Sheet: S3
	Figure S3
	C	ER fluorescence in fibrosarcoma cells after HU and DTT treatments (a.u.)
	Time (h)	Control					DTT (1 mM)					HU (200 μM)					HU (1 mM)
	0	7850	6999.52	8163.21	7670.91	602.16	5572.98	5472.74	6649.86	5898.52	652.6	7059.27	6915.74	6825.09	6933.36	118.081	7765.32	6600.6	7813.54	7393.15	686.794
	12	24057.8	24504.8	24448.8	24337.1	243.539	14627.6	18236.6	15890.8	16251.7	1831.37	29791.4	27370.2	30610.2	29257.2	1684.74	31386.2	32220.2	35668.5	33091.6	2270.27
	24	26302.1	26623.9	26670.9	26532.3	200.734	19691.8	21607	20364.2	20554.3	971.661	52770.7	44352	52661	49927.9	4829.2	63227.3	71777.2	66145.1	67049.9	4346.18
					Mean	SD				Mean	SD				Mean	SD				Mean	SD
			p-values
		Time (h)	Control vs DTT	Control vs HU 200 uM	Control vs HU 1 mM
		0	0.0259	0.1057	0.626
		12	0.0016	0.0075	0.0027
		24	0.0005	0.0011	<0,0001
	D	ER fluorescence in fibrosarcoma cells after DIA and DTT treatments (a.u.)
	Time (min)	Control					DTT (100 µM)					DIA (50 µM)
	60	10313	9410.98	8745.24	9489.74	786.845	8755.33	9012.5	9180.87	8982.9	214.309	9964.06	11382.3	11152.5	10833	761.215
	90	9838.39	9271.89	8794.05	9301.45	522.795	8740.37	8918.33	7602.19	8420.3	714.067	9560.95	11049.4	9867.78	10159.4	785.919
	120	8670.27	8949.46	8812.87	8810.87	139.603	8580.7	8792.72	7721.16	8364.86	567.449	10401.7	10945.4	9472.86	10273.3	744.595
					Mean	SD				Mean	SD				Mean	SD
			p-values
		Time (h)	Control vs DTT	Control vs DIA	DIA vs DTT
		60	0.3422	0.1008	0.0155
		90	0.1598	0.1905	0.047
		120	0.2567	0.0288	0.0242

## Sheet: S4
	Figure S4
	A	Bip1-GFP FRAP bleaching the whole perinuclear area (a.u.)
	Nuclear FRAP
	Time (s)	HU (N-Cap)								HU (no N-Cap)							Control -							DIA (N-Cap)
	0	111.87	114.18	109.4	115.582	115.653	113.251	115.808	109.66	117.48	110.56	114.492	111.453	113.713	113.167	113.476	108.48	113.35	107.72	113.79	112.28	114.17	112.74	119.024	118.212	119.939	126.088	121.56	120.54	119.547	119.249	119.249	115.914
	0.5	108.72	109.99	108.83	108.586	107.807	104.556	111.143	106.32	119.22	105.3	116.097	109.712	108.467	112.822	108.095	100.15	103.35	102.44	106.1	106.1	107.21	109.84	114.53	113.32	114.013	119.132	114.955	115.804	112.772	115.116	115.116	111.021
	1	104.61	105.93	105.01	105.957	103.258	103.341	109.465	100.61	108.25	98.24	106.642	102.398	102.006	101.424	102.27	101.8	104.92	98.49	109.49	102.16	103.51	103.25	106.168	109.603	110.157	112.981	108.872	107.777	107.628	110.527	110.527	103.657
	1.5	105.32	105.76	105.14	104.938	101.126	103.306	107.685	100.66	107.11	101.99	102.472	100.17	96.6589	104.787	102.753	96.86	102.17	99.51	103.36	104.58	102.51	102.52	103.342	104.113	106.011	111.102	105.728	107.03	104.39	109.038	109.038	104.058
	2	101.99	103.33	101.62	100.98	97.1087	100.074	102.866	97.14	105.65	97.58	100.615	100.58	98.1176	100.774	97.9179	98.77	101.31	96.77	102.77	101.43	103.78	102.29	101.049	101.189	102.333	106.182	101.765	100.376	103.034	106.39	106.39	103.528
	2.5	99.35	103.93	101.79	100.463	101.437	100.927	100.595	98.34	102.24	101.74	104.527	100.126	100.299	99.3511	101.474	99.79	99.82	98.27	101.98	101.19	100.96	100.09	95.8467	99.8081	99.8465	105.626	100.358	100.2	99.6329	103.203	103.203	100.176
	3	100	100	100	100	100	100	100	100	100	100	100	100	100	100	100	100	100	100	100	100	100	100	100	100	100	100	100	100	100	100	100	100
Bleach	3.5	0	0	0	1.24e-14	1.02e-14	0	0	0	0	0	0	0	2.6e-14	2.13e-14	0	0	0	0	0	0	0	0	0	0	0	0	-1.7259e-14	2.4713e-14	0	2.0228e-14	-8.1936e-15	0
	4	2.25	1.09	0.62	0.585913	0.809143	1.66768	2.67677	1.58	6.31	3.15	3.59832	1.5529	4.45103	3.38724	3.97881	4.95	2.58	4.85	6.34	4.69	5.92	5.5	1.60142	1.15206	0.934516	1.10626	0.339758	1.32599	2.33457	2.9383	2.9383	3.14101
	4.5	3.54	1.9	0.81	0.910812	1.51677	2.09175	3.33345	2.75	7.79	4.85	5.2574	3.4571	5.45074	5.22625	4.35448	10.73	5.94	7.23	6.14	6.69	8.41	5.87	3.62535	2.87537	2.36075	1.79899	1.72202	3.52887	2.52298	3.45038	3.45038	1.67061
	5	3.96	2.43	0.78	1.46883	1.71665	2.14394	3.04269	2.5	9.16	4.42	4.49445	3.02949	6.52475	5.12702	4.89176	13.22	6.61	10.59	9.81	9.11	9.28	5.45	5.77591	3.63661	3.8473	2.18278	2.30604	4.29925	3.71258	4.62132	4.62132	4.58245
	5.5	6.05	3.4	1.19	2.45939	2.69669	3.30926	3.97967	3.49	9.68	6.65	5.8402	5.49705	7.74598	5.84581	6.667	15.15	9.92	12.56	9.76	10.9	10.54	7.76	5.19675	2.91633	3.57269	3.08673	2.62363	4.6677	3.82859	5.02753	5.02753	3.92552
	6	5.86	3.11	1.31	2.67358	2.21396	2.82204	3.82847	3.72	9.67	7.29	8.28445	6.79058	9.76071	6.77748	8.221	14.59	9.47	11.49	13.29	12.47	13.29	10.57	7.04547	3.70982	4.17782	2.52126	3.40532	7.07426	4.57247	5.89565	5.89565	5.86309
	6.5	5.89	3.47	1.31	2.53148	2.53011	3.0737	4.10559	4.64	12.93	8.85	9.05516	5.98287	10.8839	7.50564	9.72995	15.08	9.92	11.7	13.34	15.1	15.04	11.38	7.51773	5.10785	5.06465	4.07039	2.06162	7.00361	4.84621	5.29638	5.29638	3.40287
	7	8.22	3.5	1.92	3.0744	3.81164	3.39324	5.16442	3.98	12.16	7.44	9.90431	5.52893	10.9541	7.09541	9.9783	17.6	10.22	13.04	14.33	17.78	15.27	12.09	8.07107	5.44568	5.04425	3.13832	3.90736	7.97376	5.46943	5.30439	5.30439	4.57951
	7.5	7.62	2.86	1.76	2.55172	3.19868	2.27207	4.00336	6.44	18.56	11.69	12.0793	10.3622	15.0905	11.1717	13.1177	18.55	12.77	14.69	15.43	16.34	17.83	13.92	9.02618	5.83231	5.631	3.85492	4.69087	7.90463	5.70392	5.759	5.759	6.01023
	8	7.93	3.29	1.7	2.51037	3.10896	3.39449	4.97658	4.34	14.38	9.98	11.2675	7.91895	13.0643	8.93573	11.5713	17.77	12.93	14.14	16.69	16.37	17.33	15.49	9.28305	6.13057	5.75488	4.86326	3.77969	6.88297	4.79445	7.04239	7.04239	4.62882
	8.5	8.44	3.38	1.73	2.99225	3.92557	3.47653	4.6913	5.12	16.55	11.1	12.8343	9.06871	14.0206	9.55023	12.6591	18.97	11.76	13.25	18.16	19.11	18.3	15.66	9.36254	5.50268	5.97267	3.6953	3.68632	7.61074	6.24922	6.42107	6.42107	5.23349
	9	9.24	4.06	2.68	4.02711	4.22597	3.89838	5.87723	5.6	16.67	9.8	10.7637	8.29905	13.5518	8.44443	13.0218	21.87	13.16	14.01	18.87	19.45	19.3	19.59	8.46486	6.77694	5.58951	3.10251	3.18215	8.17831	5.49109	6.71749	6.71749	6.19437
	9.5	8.62	3.54	2.64	3.69029	3.9703	3.56259	5.11435	5.44	14.11	12.09	12.2118	8.71103	15.2055	9.86646	11.8017	20.15	15.52	14.88	17.97	18.6	18.99	15.67	8.39437	5.37159	6.79052	3.73879	3.8269	8.53611	4.94114	6.98403	6.98403	6.28255
	10	10.04	4.74	3.04	3.50662	5.41372	4.52858	6.17516	5.49	16.86	11.01	14.2022	8.92062	15.4949	10.9345	13.8287	22.64	14.99	15.67	20.65	21.65	22.74	19.65	10.5058	7.27043	6.68388	4.05967	3.98798	8.41199	6.839	7.4212	7.4212	6.48357
	10.5	9.56	3.94	2.44	3.35182	5.00731	3.69349	5.63505	5.3	14.03	12.95	12.923	9.622	14.5672	10.9313	12.9666	23.9	15.26	17.63	19.46	20.08	21.91	17.66	10.5298	5.0824	6.53102	4.93205	4.5969	10.0364	7.10751	7.06036	7.06036	6.72613
	11	11.76	4.37	2.51	3.35828	4.55787	3.53636	5.68004	5.44	16.62	12.51	13.2434	10.1547	14.1704	10.5076	12.9135	24.16	18.03	18.16	18.48	20.28	21.57	16.53	11.4968	6.72029	6.47116	4.85436	4.27961	9.15845	6.34604	7.97651	7.97651	5.1831
	11.5	9.66	3.87	2.37	3.52171	4.91785	3.41448	5.64321	5.93	17.49	12.55	14.6898	9.28303	16.6416	10.1548	13.9239	23.66	15.67	17.69	19.8	20.61	20.27	21.98	10.0624	5.6118	6.21481	4.39936	4.06267	9.94013	6.51147	7.30377	7.30377	6.27344
	12	11.31	3.92	2.54	4.0398	5.46871	3.03816	6.17795	5.88	18.46	12.26	13.2382	10.0101	15.4986	11.0807	13.7473	25.62	16.4	16.45	19.76	19.18	21.03	20.2	10.5249	5.86822	6.50498	5.38908	4.24439	9.21867	5.63298	5.89636	5.89636	4.92419
	12.5	11.07	3.89	2.34	3.54031	4.84541	3.49055	5.40342	5.99	17.28	13.88	14.9346	10.2271	15.908	10.328	15.7949	26.72	16.55	18.22	20.13	21.2	20.47	19.03	11.1438	5.28827	5.64125	5.032	4.46209	10.4538	6.48298	6.82034	6.82034	7.75643
	13	11.77	3.99	2.6	3.98062	5.23202	3.43572	6.09135	5.23	17.39	13.21	15.137	9.77893	14.8905	10.31	13.124	27.47	19.78	19.86	22.09	22.34	23.84	23.63	10.9766	6.45149	6.47837	3.95325	4.71258	9.7458	6.94978	6.58049	6.58049	6.23136
	13.5	11.58	4.19	2.58	4.39063	4.81445	3.04913	6.13206	4.15	17.12	11.4	13.2237	9.19624	14.0915	9.42478	12.2334	26.7	17.58	18.98	21.85	21.11	21.83	20.42	12.1204	7.27096	6.86289	5.40891	4.12886	9.90557	7.1706	8.0242	8.0242	7.65243
	14	11.76	4.73	3.15	4.39063	4.9354	3.72695	6.67377	6.3	17.32	12.94	14.9501	10.4922	16.3102	11.4916	13.7596	26.35	18.35	19.04	23.57	24.55	25.09	22.8	11.8244	6.31814	7.06918	4.15597	4.00468	9.52408	6.94673	8.38664	8.38664	6.89017
	14.5	12.15	4.19	2.41	4.00841	5.26091	3.54205	6.66521	6.09	15.68	13.02	14.9243	11.3413	15.2682	11.4574	12.9716	27.23	18.55	20.92	24.66	24.9	24.15	24.6	12.3131	7.9107	7.62234	4.59236	4.86834	10.6075	5.72776	6.39082	6.39082	5.27182
	15	12.23	4.47	2.56	4.31066	5.05725	3.92795	6.38908	7.03	15.11	12.41	15.4721	12.0083	15.3749	11.8281	14.702	25.72	18.61	21.21	23.18	24.47	24.02	25.83	10.401	4.75067	6.97145	4.36557	3.75737	7.60683	7.34476	8.88288	8.88288	6.48357
	15.5	12.92	4.79	2.89	4.75469	5.20107	3.97972	6.9284	5.65	18.3	13.8	15.0635	10.2059	16.4082	12.0726	16.6715	26.63	21.44	21.85	23.95	24.47	25.19	22.68	10.7481	6.34237	7.40195	3.46627	4.70089	11.3652	6.4728	6.42694	6.42694	6.01318
	16	12.54	4.75	2.81	4.19241	6.03262	3.17836	6.75917	5.93	17.58	13.19	16.6465	10.7874	16.0237	12.8339	15.3011	27.23	19.8	19.25	23.85	24.24	25.23	22.81	12.9545	7.06334	7.89345	4.62251	4.52509	10.9564	6.39358	7.89093	7.89093	5.07777
	16.5	12.81	5.13	2.85	4.11211	5.7953	3.52303	6.61394	5.33	17.14	11.74	15.3737	10.1446	16.4501	11.5169	15.2847	30.66	21.43	21.06	21.81	24	24.88	23.81	12.4254	7.12627	8.21777	3.94961	5.17819	10.769	7.33953	7.87705	7.87705	6.27826
	17	12.49	5.21	2.59	4.74123	6.22017	2.78081	6.75031	6.55	19.12	14.1	16.6255	12.0595	17.4075	11.926	15.9233	26.1	19.83	20.25	23.8	24.76	26.56	22.93	10.1424	6.28362	8.03707	4.48837	3.37647	9.79471	7.26088	8.31849	8.31849	5.30345
	17.5	13.38	4.52	2.51	4.41174	6.88784	4.09285	6.77669	6.6	17.96	13.93	17.3583	12.6585	16.8376	12.6534	16.4998	30.63	20.87	21.9	24.39	26.62	27.94	25.13	11.7482	6.0537	8.07539	4.70121	5.25956	10.814	6.84671	7.54806	7.54806	5.3399
	18	13.79	5.45	3.24	5.76067	7.00852	4.23111	7.82955	6.27	21.45	14.77	18.4889	12.3458	16.9891	13.2206	15.7411	29.7	21.36	21.56	22.19	24.78	25.63	23.82	11.3921	5.49623	7.06986	5.73181	5.05036	11.928	6.08582	7.14844	7.14844	5.69235
	18.5	14.3	5.22	3.06	4.64562	6.58483	3.97903	7.08826	6.65	21.97	13.97	17.3367	12.184	18.3665	12.4215	16.3613	29.23	20.62	21.97	26.2	26.13	25.19	25.14	13.3636	7.70013	9.02592	6.46358	5.01955	11.4202	8.00142	7.56995	7.56995	6.39673
	19	15.17	5.28	3.02	5.22016	6.98395	3.04053	7.95775	7.1	19.76	14.82	17.8662	13.0873	17.2433	12.5664	16.2737	30.84	22.93	23.24	26	27.44	26.62	27.56	12.5452	6.88205	8.47704	5.72412	4.77467	11.1703	6.10326	7.13723	7.13723	4.78321
	19.5	15.29	4.98	3.11	5.60238	7.10436	4.3702	7.95039	6.49	20.09	14.66	17.2624	12.946	16.518	13.4194	16.0957	29.3	23.01	22.19	25.9	29.25	28.47	29.18	12.6823	6.76352	8.62483	4.98121	4.49928	10.6786	7.37689	7.92758	7.92758	7.05741
	20	17.02	5.48	3.32	4.93924	7.44562	4.15407	7.92351	7.1	18.03	14.83	18.126	13.4736	17.2548	15.7507	15.584	32.94	21.82	22.73	26.06	27.96	29.91	28.01	12.1492	6.78897	8.41516	4.12279	4.43916	10.2784	7.43446	7.82083	7.82083	7.26513
	20.5	14.78	5.29	3.18	5.38677	7.34222	3.14783	7.39116	7.35	20.8	14.85	19.7574	13.6787	18.6463	14.0051	18.4593	31.16	22.02	22.49	23.95	25.79	26.62	27.26	13.3493	6.65474	9.43591	3.95608	5.04839	11.4681	7.83991	8.89889	8.89889	7.86739
	21	16.55	5.64	3.5	5.75608	7.05874	4.33341	8.62349	7.17	18.69	16.43	17.4397	11.9063	20.5326	14.4874	15.7584	29.59	22.81	21.9	24.87	26.47	27.74	30.15	11.6863	5.82377	7.684	4.38964	4.20461	11.4494	6.5641	7.47155	7.47155	5.06812
	21.5	15.41	5.31	3.32	5.41193	6.8846	2.68086	8.4904	7.84	22.11	17.61	19.1608	15.5861	21.02	16.098	18.4427	29.98	21.63	22.97	23.96	28.32	28.75	26.61	11.7939	6.96154	8.89763	4.50982	4.59933	11.4533	7.49944	7.70855	7.70855	6.29595
	22	15.41	5.42	3.18	5.62481	7.66125	3.46695	7.73836	5.69	19.66	15.14	17.4162	12.7366	17.4946	15.3627	15.8984	31.7	23.96	23.14	27.21	28.17	28.36	29	10.9084	6.24266	8.77791	3.44099	5.03215	10.9435	7.08149	7.32103	7.32103	6.36993
	22.5	17.71	5.42	3.37	5.10453	7.61301	3.80635	8.21457	5.77	20.79	15.09	16.9124	10.6541	17.8738	13.0991	16.1804	34.39	24.57	25.51	27.41	28	29.21	29.45	11.771	6.19001	8.68886	4.54361	4.38633	12.7688	7.75559	7.72795	7.72795	7.22145
	23	17.81	6.42	3.26	6.61285	7.26357	3.82092	8.58994	6.64	19.17	15.99	19.0058	12.4458	17.1	15.4786	14.524	32.4	23.7	24.94	28.51	28.07	28.89	29.64	12.1081	6.07967	8.87418	5.06922	4.11186	9.88036	6.81516	8.15302	8.15302	5.5956
	23.5	16.11	5.14	2.5	4.39249	7.23144	2.77581	7.42511	6.96	23.26	15.41	18.6002	13.4018	19.9199	15.0098	15.9536	31.79	24.52	23.68	27.1	28.31	30.44	29.09	14.7957	6.93958	9.63014	4.80115	4.70514	11.4898	6.96126	7.97723	7.97723	5.1756
	24	17.84	6.52	3.89	7.0804	8.34233	3.85549	8.46552	6.18	21.15	14.89	17.8996	13.3837	17.2449	14.3859	18.5606	34.7	24.62	23.62	25.7	28.14	29.17	28.38	13.5775	7.10867	9.61503	4.95997	5.47499	11.4489	6.35898	7.56497	7.56497	5.52403
	24.5	17.69	5.98	3.56	6.0148	7.49647	3.02359	8.38031	7.28	20.38	13.91	17.8434	10.9254	18.297	13.0663	15.4481	31.92	23.49	22.82	28.28	28.11	29.39	30.88	12.2313	5.48194	9.2959	4.79792	5.14206	12.851	7.24387	8.37169	8.37169	5.08152
	25	17.64	6.13	3.51	6.07803	7.21803	3.74194	8.52245	6.86	18.71	15.29	18.7388	13.0223	18.3759	15.0837	14.45	35.98	27.45	26.1	27.11	25.51	28.61	27.32	13.129	8.14934	9.8804	6.14109	5.88518	13.0662	7.61167	9.89209	9.89209	7.44927
	25.5	17.2	5.88	3.67	6.36004	7.6177	3.83661	8.02674	8.26	20.73	17.57	19.7369	14.6509	21.0913	15.5981	17.3937	34.2	26.73	23.66	29.58	28.38	29.95	30.8	13.0009	7.00512	9.69789	4.84344	5.50914	12.0693	8.55719	9.49264	9.49264	7.47848
	26	17.82	6.03	3.57	6.4608	8.18988	3.67947	8.15634	7.73	22.99	16.29	21.6407	14.4633	21.5451	15.6153	17.3798	34.96	24.15	23.85	28.57	27.78	28.52	29.37	14.0583	7.06944	10.1414	5.26425	4.98827	12.386	7.49973	7.59948	7.59948	6.42648
	26.5	19.23	6.5	3.72	6.36322	8.27691	4.07467	9.14817	6.28	24.74	15.7	19.6008	11.8606	16.8858	14.5767	14.7867	33.1	24.61	22.38	30.66	29.37	30.44	30.69	13.4983	7.21221	10.0875	5.18717	4.7563	11.7315	7.5919	8.05231	8.05231	5.08152
	27	19.95	7.2	4.27	7.14254	9.58129	4.28885	9.68012	5.77	21.49	14.58	17.0739	12.4078	18.0798	14.8222	15.337	36.07	24.86	22.34	31.74	28.83	29.36	32.53	13.087	6.13005	10.3851	5.57946	4.65003	12.2137	6.08684	6.52249	6.52249	3.62345
	27.5	19.71	6.3	3.89	6.68276	8.31956	4.22806	9.60576	7.27	23.53	16.47	19.0836	15.2686	21.61	15.6911	18.8386	31.67	25.18	24	27.86	26.76	30.36	30.54	14.3874	8.26544	9.7387	4.94257	5.41836	12.0317	7.55105	9.12682	9.12682	4.56182
	28	19.46	6.86	3.99	6.57577	7.59205	3.22292	8.80555	5.96	19.92	16.02	19.0788	12.9868	18.2707	14.5518	16.8282	33.34	25.21	22.98	28.4	29.63	29.82	29.98	12.8241	6.06102	9.33581	4.81006	4.50065	12.2347	6.31842	7.99555	7.99555	3.77784
	28.5	19.02	6.54	3.69	7.0082	7.79598	3.12062	8.99607	7.82	21.9	16.89	19.6664	16.3402	21.0193	16.8338	20.0407	37.21	26.46	24.94	29.03	29.84	31.5	32.19	13.1161	6.24701	10.2133	4.42019	5.20187	12.0663	7.97729	8.12562	8.12562	7.49805
	29	18.69	6.29	4.12	7.52148	7.89884	3.25846	9.76145	6.42	21.12	15.84	19.8279	13.2379	18.3073	14.6538	16.6599	36.4	26.17	24.31	30.14	31.58	31.03	31.9	15.5351	9.13877	10.4	5.29157	5.82932	14.1437	7.64787	8.23433	8.23433	7.20134
	29.5	19.33	6.15	3.74	6.38673	8.06155	3.01595	8.7953	6.99	22.18	17.91	18.8481	14.1826	19.2055	14.8014	17.4791	34.59	25.79	24.85	31.76	32.06	29.67	33.57	13.1174	7.66143	9.88874	4.3156	5.76024	12.9284	7.77652	7.75482	7.75482	6.12736
	30	19.13	5.75	3.64	7.32862	8.48641	2.91365	9.18958	7.98	23.18	18.61	20.1756	14.1213	19.5352	17.3068	17.4565	35.85	24.39	24.87	29.79	29.97	31.14	29.05	13.9632	6.93522	10.7636	5.12749	5.98614	12.6958	7.46193	9.5574	9.5574	5.53127
	30.5	19.36	6.14	3.77	6.43695	8.97644	3.23056	9.164	7.84	23.05	17.2	20.0473	16.2151	19.7962	15.9671	18.4723	37.69	26.73	26.8	29.89	31.04	32.41	31.88	13.4805	6.79577	10.2048	4.97292	5.16195	12.5317	7.17933	9.86344	9.86344	5.30934
	31	20.3	6.63	4.18	6.80057	9.42461	3.64255	9.01419	8.12	24.94	17.3	21.66	15.9463	20.381	17.1849	20.2614	34.68	25.91	25.44	29.56	31.97	31.95	29.7	12.8533	5.88147	10.4118	5.05992	5.97415	13.5781	8.3964	9.36649	9.36649	6.26593
	31.5	20.45	6.77	4.1	8.07676	9.91139	3.49846	9.80236	7.64	25.95	18.62	21.7172	16.5327	20.4062	18.4644	20.2771	39.41	27.06	27.41	33.58	32.68	32.96	31.32	16.012	8.32244	12.0611	6.81905	5.50717	13.3681	9.0849	10.3848	10.3848	6.37421
	32	20.6	6.68	4.56	7.92984	9.41525	3.68142	9.65593	6.75	25.02	16.86	20.4269	14.856	19.227	17.2511	18.4723	36.45	27.62	26.59	29.82	30.74	32.07	32.81	14.2044	7.69333	11.3851	4.83858	5.1205	12.7036	8.02715	9.75579	9.75579	7.57873
	32.5	20.45	5.62	3.82	6.75758	8.84963	3.02595	8.59542	5.67	20.3	16.35	19.4018	12.4359	18.8214	15.7763	16.7143	36.84	27.64	25.69	32.07	33.65	33.88	33.9	14.8855	7.46427	10.367	6.00736	5.88154	12.4956	7.903	8.5683	8.5683	5.18551
	33	20.35	6.04	3.87	6.27275	8.87294	2.8001	9.2511	7.97	28.26	20.15	22.3131	16.9622	20.5348	18.5608	17.8613	36.95	27.82	26.68	30.13	31.98	32.18	31.43	14.0643	6.01186	10.4186	4.66823	6.16513	12.9749	7.73756	8.5756	8.5756	6.27156
	33.5	20.58	6.28	4.6	7.61173	8.84261	3.62534	9.74542	9.75	28.24	19.92	23.5581	16.9558	24.4299	19.7524	20.449	35.76	25.84	27.9	30.89	31.72	31.36	32.75	14.6173	7.38356	11.1349	4.53511	5.25835	11.6174	8.18299	8.53628	8.53628	6.2788
	34	20.29	7.23	4.85	6.78274	8.6763	3.96973	9.15902	9.15	25.53	18.47	23.3455	18.268	22.6365	19.3942	19.6923	36.41	26.55	27.17	31	31.14	32.99	33.8	14.0136	6.91099	11.404	5.98248	6.68402	13.1686	7.2792	7.66514	7.66514	4.3935
	34.5	20.69	7.07	4.08	7.01203	8.88176	3.18905	9.46521	8.94	25.89	19.31	22.761	18.6457	22.254	18.9026	21.2932	33.74	24.6	24.89	31.01	31.24	32.78	33.65	13.6341	7.16863	10.6609	5.96265	5.67826	11.9513	8.64136	9.47075	9.47075	6.44604
	35	21.32	7.5	5.02	7.09036	9.08101	4.36923	10.463	6.23	22.45	16.98	19.7314	14.8698	20.7914	16.2212	16.795	35.15	26.35	28.95	34.36	33.06	33.5	35.05	12.5406	6.06625	11.1384	4.49202	6.2802	13.594	8.88937	10.3963	10.3963	7.30105
	35.5	23.11	7.25	4.85	6.91018	9.04393	4.08369	10.1276	8.43	24.37	18.66	22.5523	15.7881	20.6544	17.9744	18.8738	36.79	28.02	30.53	33.81	32.19	35.21	34.78	14.353	7.04347	11.2753	5.32798	5.85497	13.3286	8.68439	10.0693	10.0693	7.28711
	36	21.75	7.25	4.47	7.02341	9.16461	3.90268	9.50115	8.01	27.33	19.18	22.1776	15.8305	20.8846	19.5815	19.5751	36.54	26.1	27.47	32.17	32.75	32.97	34.26	13.5261	6.81267	10.5781	5.94889	5.86924	11.8272	8.5127	8.89178	8.89178	5.3994
	36.5	23.24	7.82	4.27	7.74267	9.33201	3.81593	9.68659	7.97	24.17	17.53	21.6376	15.5506	21.6598	18.1197	18.3558	42.49	26	28.45	30.92	30.32	31.38	31.47	14.2798	5.6899	10.1006	2.87956	6.14752	11.4537	8.66985	9.88123	9.88123	6.78805
	37	22.87	7.18	4.66	6.87244	9.32381	3.85382	10.2896	8.55	24.47	17.67	21.9794	16.6296	23.1586	19.9028	20.8917	37.78	27.66	28.15	30.15	32.35	33.37	32.41	14.3129	5.56648	10.543	4.40583	4.84466	12.1213	8.48334	10.0901	10.0901	6.7717
	37.5	22.02	7.29	4.78	6.62467	9.51289	3.38131	10.6464	8.3	25.13	18.06	21.1609	15.6775	20.4542	18.1414	18.1522	39.37	27.69	27.93	32.78	33.01	33.41	33.34	14.8325	6.691	10.6827	4.71214	5.88625	11.2316	7.79906	9.10422	9.10422	6.70255
	38	23.79	7.31	5.21	7.62759	9.2826	3.90296	9.79858	6.78	22.53	16.72	20.3702	15.9963	20.4368	17.7574	18.0558	38.68	26.07	29.31	32.65	32.94	34.38	32.23	16.1736	7.6114	11.5599	5.03159	6.42336	12.2447	8.14985	9.29425	9.29425	5.59265
	38.5	24.09	7.52	5.34	8.05061	10.7161	4.6127	10.5901	6.77	22.36	17.37	22.0654	15.0436	23.0507	19.7095	19.1669	40.35	26.03	29.34	30.72	29.73	30.77	32.84	13.7739	5.48682	9.97103	5.68446	5.78544	14.0859	7.86506	9.1407	9.1407	5.84111
	39	23.35	7.69	4.86	7.94691	10.0718	3.47153	9.99627	8.1	24.79	17.61	22.1715	16.6351	22.3381	19.5743	19.331	37.29	24.86	29.34	34.91	33.24	34.44	36.9	14.4298	5.36078	10.5382	5.67698	6.37842	13.0506	7.90736	8.43005	8.43005	4.47256
	39.5	22.63	7.95	5.02	7.60002	9.52774	3.36534	10.1596	9.51	26.4	21.17	23.9499	18.0387	25.7227	21.7245	22.4581	38.82	24.1	26.3	32.23	30.84	32.48	31.94	14.9782	6.68141	11.0763	4.37993	5.61814	12.0689	8.99898	10.2944	10.2944	7.67012
	40	24.2	7.24	4.52	7.05524	9.35684	3.70307	10.1981	8.41	25.3	18.7	21.579	16.0125	23.1522	20.0746	20.387	39.11	26.5	28.74	36.34	33.05	34.83	34.97	15.1722	6.22836	12.2495	3.52272	5.66293	11.9528	9.21021	9.99279	9.99279	6.93761
	40.5	21.81	8.04	4.92	7.3005	9.85154	3.33175	10.3447	7.38	25.75	17.9	21.8492	16.5714	21.4904	19.7953	18.6848	40.44	27.23	27.98	34.29	33.06	34.25	36.16	14.4408	5.37752	11.0351	4.91243	6.05795	12.5402	7.74876	9.89831	9.89831	5.77008
	41	24.12	8.5	5.41	7.76969	9.16488	3.66448	11.3032	7.8	24.25	18.38	22.5861	17.9667	22.406	18.6908	20.6118	39.81	25.16	28.41	31.38	31.38	34.6	34.4	15.9349	6.65213	11.5358	3.72868	5.2377	11.0418	9.16311	8.78733	8.78733	5.2158
	41.5	22.47	7.73	5.34	7.26057	10.3877	3.37395	11.0009	8.15	24.59	17.32	22.4089	14.3132	21.7979	19.1971	18.7489	41.59	25.03	28.89	33.6	34.51	33.38	32.42	14.8682	5.64945	11.4933	5.55964	6.07252	12.3337	8.8898	10.0782	10.0782	6.32329
	42	22.07	7.84	4.47	7.3575	8.84639	3.61965	9.67345	8.33	25.06	18.06	22.1113	15.9749	21.917	19.84	18.2199	40.34	26.48	29.16	36.61	36.57	37.2	35.67	14.6073	6.71175	11.9707	4.63789	6.01377	12.1628	8.58946	10.431	10.431	5.95904
	42.5	22.2	8.04	5.92	8.36632	10.7152	4.00027	10.5368	9.55	28.27	19.64	23.3902	17.3497	22.5279	20.1559	22.5186	38.94	25.89	28.05	34.71	35.57	37.89	35.43	15.6432	7.15225	11.1608	5.40648	6.20308	14.0253	8.67727	9.66612	9.66612	6.75481
	43	24.08	8.81	5.25	7.54686	9.96611	3.87811	10.6083	10.01	25.87	19.08	22.644	17.2022	23.8595	18.6472	22.309	41.87	27.56	30.03	33.62	34.7	35.77	35.5	15.2809	7.08757	12.1453	6.76746	5.13174	12.3495	8.33244	9.71505	9.71505	6.27692
	43.5	22.83	7.73	5.18	8.57866	9.7332	3.3355	11.5903	8.72	26.72	20.61	23.1653	15.8856	22.5064	19.3145	21.5868	40.2	27.07	27.92	35.27	34.31	34.28	33.63	15.4822	6.87177	11.4759	6.41159	5.91448	10.9281	8.65691	10.2944	10.2944	6.78617
	44	23.81	8.57	5.79	8.66322	11.3627	4.10951	11.1637	8.34	23.99	16.44	20.9614	15.9899	21.2803	17.9063	19.4592	39.78	27.61	28.52	35.19	35.05	34.91	34.28	14.8819	7.18502	11.3926	5.58573	6.99479	14.467	9.79854	9.82358	9.82358	6.20294
	44.5	23.76	8.21	5.35	8.51029	10.9829	4.60604	10.7577	8.45	23.73	15.66	22.1371	14.7334	22.4108	19.3875	18.0854	36.55	28.04	27.85	33.99	35.86	37.07	34.69	14.5139	5.45997	11.3549	6.13239	5.66991	12.9358	7.39521	9.29283	9.29283	5.57817
	45	21.99	7.64	5.16	8.02841	9.70953	3.45737	10.5446	8.03	26.68	17.08	22.1589	17.2884	22.8001	18.7874	19.8006	40.38	29.17	29.14	36.89	38.72	37.38	38.69	14.5414	6.82261	12.1646	4.95876	6.01878	12.0643	9.30296	10.4344	10.4344	7.18205
	45.5	23.43	8.58	6.36	8.74745	11.0647	4.5054	11.5994	9.3	28.02	21.18	24.9045	17.8643	25.7499	21.1696	21.8959	40.29	25.36	27.02	34.34	36.1	33.42	31.72	16.332	8.87084	13.3322	4.86772	6.28278	12.6958	9.891	10.8831	10.8831	5.66743
	46	21.5	8.09	6.2	8.74887	9.42641	4.26623	10.7775	7.91	24.93	17.05	23.4938	13.8393	21.7447	18.6709	20.1263	40.4	28.88	27.5	34.53	36.26	35.81	33.18	15.3235	6.84335	12.2398	5.71441	5.77618	12.2832	9.19785	11.3109	11.3109	6.65082
	46.5	24.03	9.43	6.29	9.60105	10.8771	5.17419	10.6825	9.52	29.32	21.39	24.7502	17.4891	23.5225	21.0614	22.818	38.36	27.24	27.96	34.86	34.67	34.86	35.6	14.5864	6.73197	12.2942	3.20448	5.56668	12.5797	9.89754	11.8888	11.8888	8.10031
	47	24.34	8.55	5.05	7.92558	11.181	4.09924	10.65	9.32	28.18	20.76	25.268	17.3067	23.7006	20.2939	21.189	40.23	26.59	28.85	37.35	35.21	37.43	36.12	15.9514	7.82494	13.069	4.29739	5.84298	13.8385	10.1255	11.7178	11.7178	6.77706
	47.5	22.17	8.48	5.48	8.41336	9.87521	3.46196	12.0248	9.21	26.26	19.09	24.4327	16.7339	23.3008	20.3774	21.789	39.12	28.59	28.81	31.51	35.92	33.86	35.57	16.0146	8.75475	12.4098	4.4473	5.86864	13.3134	8.8712	9.65402	9.65402	5.27611
	48	24.17	8.61	5.85	7.75919	9.90995	4.01623	11.0888	9.42	27.57	20.48	27.0155	17.8042	24.2646	21.9784	21.7953	40.51	25.87	28.89	32.69	36.72	34.92	34.1	16.0409	6.28327	11.88	4.46875	6.47422	13.2303	9.21631	9.87394	9.87394	6.13915
	48.5	23	8.98	6.16	8.64211	11.3195	4.81217	11.7379	8.79	26.62	20.19	25.8399	17.6323	23.5102	19.5476	20.0373	40.47	27.63	28.2	32.99	36.49	36.33	34.96	15.6995	6.94463	12.6494	4.3686	6.29144	11.9063	8.57957	10.1054	10.1054	6.0684
	49	23.24	8.47	5.2	8.8342	10.9744	4.09854	10.4935	9.09	25.17	17.78	22.9701	16.5358	22.323	20.7535	20.9372	40.45	26.68	27.58	32.84	34.62	34.16	32.04	16.3134	7.58839	12.3933	6.44153	6.16391	13.171	10.055	10.4577	10.4577	5.68002
	49.5	22.55	8.42	5.78	8.33777	10.0897	4.12353	10.7524	8.18	24.2	15.88	23.093	15.3955	22.0985	19.1849	18.8917	43.44	25.6	29.47	35.09	35.17	36.08	36.29	17.2849	7.0677	13.5281	5.766	5.65534	12.4754	9.02486	10.1255	10.1255	6.28416
	50	24	8.81	5.84	9.02301	10.8052	4.64921	10.6741	8.87	27.13	18.86	25.6446	16.137	23.1737	20.6075	20.3235	40.84	24.98	27.4	34.03	36.83	35.89	37.24	15.6876	6.74626	13.4568	5.67981	5.82233	12.2374	8.7892	9.62822	9.62822	7.23485
	50.5	23.12	8.89	6.18	8.96088	11.2353	4.3187	11.4726	9.23	25	20.35	25.5874	15.4691	21.458	20.0539	20.5318	41.76	27.56	27.74	33.38	35.76	35.9	35.44	15.6309	7.38862	12.9436	5.18717	6.66581	13.3488	8.43594	8.88448	8.88448	5.5629
	51	23.39	9.25	6.08	9.55992	10.9876	4.42767	11.1426	8.92	25.86	19.09	25.1442	16.6271	24.1885	20.9516	21.5539	42.54	28.41	30.16	31.82	35.47	34.57	32.49	15.4342	6.84074	12.6682	4.63708	5.72244	11.7961	8.65968	8.94676	8.94676	4.70521
	51.5	23.57	8.79	5.68	8.64156	11.2237	3.2003	10.1857	8.19	27.76	19.97	25.3818	16.9778	24.2235	20.8818	19.695	41.29	25.43	27.31	33.36	34.62	33.89	33.89	16.0197	5.96915	12.346	5.96548	4.3291	10.3797	8.62246	9.02558	9.02558	5.37206
	52	24.38	8.71	6.3	8.55864	11.7621	3.59244	11.0321	9.29	26.54	18.92	26.0724	16.2388	24.5906	22.0453	21.176	39.85	24.64	28.39	34.91	39.42	35.66	37.7	17.1463	6.53185	13.3599	4.30467	5.81277	12.7743	9.40632	9.65598	9.65598	7.50475
	52.5	23.04	8.62	5.72	8.51926	11.1523	3.46931	10.8833	9.26	22.47	19.45	23.6305	15.3636	23.3454	18.7477	18.0323	41.78	26.68	28.93	34.83	35.77	35.78	36.76	17.6446	7.46898	13.6145	5.23917	7.13946	11.7867	9.0596	10.8835	10.8835	5.47043
	53	24.11	9.57	5.89	8.98462	11.1296	3.40546	11.1306	9.01	26.28	18.57	25.5939	16.6446	23.3861	20.7826	20.2525	41.13	28.9	30.08	33.07	35.94	33.54	34	17.3827	7.00076	12.7339	5.33749	6.94621	12.5697	9.53657	9.80472	9.80472	6.32195
	53.5	24.62	9.67	6.39	10.041	11.8574	4.37922	11.5958	9.49	28.04	20.56	25.4282	16.4089	24.3586	19.7095	21.8903	40.92	25.87	27.7	34.97	34.86	34.67	38.69	16.2303	6.75306	13.3037	5.66079	7.09331	13.1992	8.79327	10.5419	10.5419	6.16515
	54	23.94	9.56	6.04	9.38467	10.6205	4.36326	11.6812	8.52	29.32	18.94	27.2999	17.1197	24.5204	21.3008	20.3737	40.62	26.48	28.11	36.52	36.89	35.32	36.56	16.0482	5.86979	13.2177	5.84854	6.6063	13.8316	10.4319	11.3141	11.3141	7.53209
	54.5	24.53	9.55	6.22	9.47733	10.8584	4.36784	10.9165	8.59	24.09	19.13	25.1214	17.8024	26.2595	20.3918	20.2565	39.63	26.63	30.52	32.92	35.66	33.05	35.35	16.7677	7.52929	13.7609	4.34898	6.13264	13.3316	9.54733	11.7075	11.7075	6.85371
	55	22.57	9.1	6.11	8.40549	10.8788	4.0594	11.307	8.13	27.6	21.2	26.4707	16.0131	25.7812	21.6813	20.2144	40.81	27.66	29.9	34.51	38.23	33.93	35.38	16.5638	7.73603	13.0741	4.90474	5.49457	12.2565	9.64968	10.8015	10.8015	5.41709
	55.5	24.05	8.55	6.21	9.23119	11.3496	4.14338	11.8849	9.7	25.96	21.26	24.9731	18.3044	23.2672	21.0604	23.6615	41.69	28.37	30.64	35.73	36.39	34.87	36.83	14.6713	6.41	12.864	6.00048	7.42184	13.4131	9.77586	11.0954	11.0954	5.9979
	56	23.45	8.78	6.42	9.44385	11.0203	4.19891	11.0945	9.16	24.15	19.56	24.1911	17.5097	23.5363	21.3725	21.1289	42.4	29.99	32.34	35.63	38.75	33.86	37.33	15.9431	5.75945	13.024	4.96685	7.55072	13.211	10.2841	10.3309	10.3309	7.35144
	56.5	23.46	8.25	5.87	8.8342	10.5142	2.98944	10.8971	9.99	26.01	20.76	26.0567	17.2697	26.1074	22.7206	22.7118	41.27	28.18	30.06	36.66	39.95	34.84	37.03	17.3969	7.6881	13.6588	6.24387	6.81929	13.6205	8.89155	10.096	10.096	5.84111
	57	23.49	9.11	6.18	8.71529	11.3347	3.36965	11.9326	8.57	23.78	20.62	24.3542	16.1032	22.0759	20.5496	21.4622	39.39	26.26	27.31	35.82	37.91	34.29	36.06	16.8549	7.21657	13.1632	4.12522	6.24695	13.6783	10.8118	10.9349	10.9349	7.7114
	57.5	23.72	9.11	6.21	9.27451	11.789	4.07162	12.4233	9.78	28.06	20.66	26.5936	18.3262	24.565	22.2136	23.1139	41.69	27.35	29.36	36.11	36.99	34.71	34.97	15.8159	6.76857	13.101	5.61082	7.31997	12.7654	9.01279	10.6232	10.6232	6.97459
	58	24.56	8.87	5.63	8.25452	12.104	4.49083	11.5063	9.35	25.75	21.38	26.3677	15.8599	24.8954	20.9891	22.3332	44.28	27.5	29.05	36.24	36.68	35.67	39.96	16.5922	5.7197	12.1999	6.08727	6.31937	12.353	8.64514	9.87323	9.87323	4.13458
	58.5	23.9	9.17	6.13	8.90957	11.6985	3.42476	12.295	9.33	25.74	20.14	26.3575	16.9883	22.6278	20.2808	21.7621	44.77	27.82	31.99	35.52	37.41	35	34.74	16.5929	6.43336	14.065	4.89584	5.81049	10.6396	9.73937	11.8555	11.8555	7.23726
	59	25.33	8.72	7.25	9.44221	12.5085	3.77817	11.6219	10.18	26.78	22.2	27.0571	19.5334	25.6466	24.5023	23.369	43.17	24.8	32.06	36.15	36.9	33.98	39.16	16.6087	7.12157	13.2293	5.27983	6.6781	12.726	8.25626	10.3027	10.3027	4.1898
	59.5	25.36	9.66	6.49	8.88715	11.4092	4.01026	11.6437	9.72	25.17	22.72	26.8119	20.65	25.2214	23.4295	24.685	43.85	25.66	32.32	34.16	37.6	34.85	34.94	16.4419	5.87676	13.5123	4.19299	6.9207	12.6295	10.1592	10.4639	10.4639	7.43346
	60	25.79	9.23	6.57	9.01295	12.6706	4.05107	13.161	8.4	25.96	19.03	25.4697	17.1578	23.3932	22.9869	20.0297	44.63	26.6	32.21	34.4	37.32	33.26	35.74	17.289	6.75951	13.9685	4.2808	6.69966	12.6306	9.93214	12.0091	12.0091	7.36377
	60.5	24.58	8.99	7.17	10.6152	11.7478	3.85951	12.3163	10.24	26.74	22.43	27.4006	18.3912	25.4042	22.308	22.9001	45.87	26.96	30.3	35.18	38.51	33.77	36.1	18.0878	6.99815	14.1612	6.47532	6.92753	12.0243	10.5439	12.0066	12.0066	7.68701
	61	25.4	9.61	6.54	9.71395	12.4123	3.29427	11.3534	10.71	29.51	21.1	27.4639	19.6967	25.6189	23.5527	22.8071	46.21	26.53	30.69	36.87	38.5	34.07	34.87	18.3335	7.15434	13.8706	5.15703	6.5609	11.9898	9.7462	10.4696	10.4696	5.89525
	61.5	24.86	9.26	6.79	9.76821	12.377	3.5991	10.7626	9.66	27.83	21.6	27.9339	17.3678	23.6984	21.6744	22.5394	48.47	25.63	30.99	33.6	37.89	33.76	32.89	17.9214	6.37252	13.554	6.09517	8.1853	13.2886	10.6618	11.7762	11.7762	7.63716
	62	25.33	9.71	7.12	10.2666	12.9608	4.23014	12.1288	9.77	28.54	20.47	27.7802	17.3122	24.6347	22.5426	21.8511	45.88	25.58	30.18	36.66	40.71	34	36.68	17.4939	7.19147	14.186	5.7136	6.53191	13.4127	9.82224	9.58996	9.58996	6.06786
	62.5	24.62	9.2	7.06	9.6261	11.9871	3.75887	11.9201	9.51	23.08	21.25	26.6521	16.5477	24.362	22.0872	22.3007	46.13	27.51	29.67	37.41	38.8	35.24	35.42	18.2427	6.75829	14.5161	4.49849	6.39801	13.3142	10.7013	11.9329	11.9329	9.21315
	63	24.48	10.26	7.59	10.5272	13.1598	5.14366	12.6788	10.53	27.17	21.82	26.9908	18.6751	24.4601	24.6738	24.6146	47.17	25.02	30.19	34.87	38.72	33.63	37.26	17.3915	7.30111	14.8297	6.1504	7.30357	12.7749	9.61697	10.3524	10.3524	6.63366
	63.5	22.82	9.93	6.49	8.86899	12.4658	2.7765	11.7379	9.75	26.79	21.01	26.1928	17.3717	26.3324	23.4493	23.2352	43.91	25.13	30.97	37.49	40.41	35.6	41.48	16.4118	8.37979	14.332	5.39434	6.67173	13.7046	9.51273	11.7673	11.7673	7.92823
	B	Bip1-GFP FRAP bleaching haft of the expanded area (a.u.)
	Time (s)	Bleached half							Unbleached half
	0	1395.1	728.08	1007.86	517.27	742.87	882.25	626.9	1170.2	648.82	916.62	554.94	872.33	814.81	402.36
	0.5	1363	701.11	991.85	521.01	703.6	854.94	579.08	1122.01	615.84	841.36	520.14	827.92	798.71	409.8
	1	1274.9	653.42	920.1	492.44	675.92	796.37	536.68	1022.89	610.39	854.49	527.63	794.13	768.29	402.57
	1.5	1261.57	646.9	879.78	459.21	653.66	790.62	517.88	975.72	560.81	808.09	494.66	759.3	714.88	378.33
	2	1200.76	637.18	808.94	446.38	628.52	771.51	521.31	996.73	561.52	766.12	492.06	774.73	730.25	390.33
	2.5	1267.5	614.92	812.66	447.86	618.49	720.8	494.59	1001.69	560.07	817.57	453.06	749.52	709.21	354.75
	3	1212.88	623.28	838.04	425.67	610.21	721.06	506.56	1001.44	558.71	772.92	456.26	736.78	671.8	367.46
Bleach	3.5	0	0	0	0	0	0	0	478.78	143.84	215.19	135.63	279.43	301.96	178.21
	4	43.1	27.97	39.76	31.25	20.87	26.48	14.88	534.48	157.36	255.27	153.03	288.84	275.46	159.44
	4.5	75.02	36.28	65.31	51.58	46.56	65.81	28.14	531.86	186.81	281	160.71	342.99	329.55	140.31
	5	116.27	56.15	68.27	46.59	49.17	68.73	52.73	593.85	203.23	285.2	133.95	365.2	292.45	141.54
	5.5	105.48	61.46	78.21	65.57	60.42	97.43	65.81	584.67	173.33	286.57	175.96	339.89	291.84	143.84
	6	127.54	64.85	91.55	78.01	59.31	87.2	80.28	636.84	172.95	308.07	178.04	358.09	319.24	161.89
	6.5	133.26	78.15	106.27	81.39	85.31	96.17	81.9	643.11	192.89	304.14	179.75	351.72	283.96	163.06
	7	157.7	72.65	85.39	71.12	80.51	122.44	107.94	592.54	180.26	289.36	159.6	359.82	335.65	156.02
	7.5	136.37	74.57	130.89	92.84	81.34	118.72	78.91	605.48	186.27	325.26	193.25	371.28	296.17	158.93
	8	159.48	89.34	110.55	85.69	86.17	114.42	89.95	615.36	193.52	324.69	175.88	377.3	338.35	146.91
	8.5	166.12	75.1	126.13	98.78	71.42	115.79	77.99	624.18	189.78	321.81	185.21	381.48	305.01	143.57
	9	189.62	98.25	120.79	102.64	100.29	128.67	81.27	597.79	177.99	305	189.06	371.88	306.87	121.3
	9.5	185.39	88.54	113.03	83.65	110.56	130.52	108.7	594.76	198.11	295.92	162.29	390.82	281.16	159.54
	10	199.07	85.7	129.3	119.32	106.79	148.52	99.58	560.7	194.39	320.2	189.38	387.14	268.53	126.99
	10.5	200.74	113.54	135.04	95.62	91.86	129.75	105.69	554.76	197.8	317.3	180.78	370.09	268.59	149
	11	205.97	102.06	128.37	95.25	96.79	135.84	110.36	561.4	189.67	318.22	173.72	373.6	283.89	145.74
	11.5	226.22	107.13	126.65	107.31	104.99	139.09	115.14	573.55	194.33	313.39	175.64	394.94	275.4	150.64
	12	212.39	108.99	131.47	109.68	109.37	147.96	107.49	561.07	208.25	336.86	168.92	377.38	300.48	136.34
	12.5	228.17	105.15	129.73	118.16	113.14	135.87	97.89	568.16	188.34	299.14	184.94	391.5	280.19	135.84
	13	206.77	114.3	163.55	108.5	113.7	131.18	99.62	531.51	205.61	304.04	181.2	357.28	266.53	127.27
	13.5	228.83	99.51	140.87	114.15	97.31	141.08	86.83	558.56	189.33	312.7	177.03	360.97	264.06	135.16
	14	203.79	127.87	144.14	103.33	102.27	125.84	112.24	541.4	207.39	291.3	160.47	347.68	274.27	143.65
	14.5	252.5	105.74	148.17	119.48	100.36	143.32	107.74	512.76	199.69	320.37	172.47	337.23	257.21	154.67
	15	243.45	109.7	146.96	125.97	123.01	144.47	121.93	505.16	215.31	285.11	168.32	376.74	291.77	125.88
	15.5	215.23	106.1	141.62	119.15	100.54	166.54	96.78	488.2	191.96	302.47	162.23	354.68	310.46	147.14
	16	214.94	105	148.86	119.82	118.26	139.48	121.95	479.55	187.61	280.54	175.3	352.95	286.13	143.51
	16.5	202.32	107.1	154.38	115.56	137.64	145.86	114.53	493.76	198.83	330.36	170.26	367	299.4	134.59
	17	229.75	119.17	154.07	106.32	115.43	147.7	126.43	486.63	195.43	325.82	158.23	340.39	303.43	116.39
	17.5	243.63	106.32	137.34	117.99	139.81	141.56	95.26	521.51	180.65	285.31	163.5	396.35	272.82	143
	18	218.7	118.05	129.72	118.33	121.6	160.28	116.64	492.73	180.78	291.9	183.5	359.82	259.59	129.49
	18.5	244.61	126.06	158.93	112.68	125.84	134.67	124.17	502	191.65	305.24	174.7	375.05	256.28	134.89
	19	224.79	124.28	167.72	114.68	129.24	170.22	105.83	518.84	198.96	290.3	159.9	337.83	281.65	119.1
	19.5	221.54	118.01	176.39	121.86	121.62	162.04	108.72	480.35	183.83	281.87	161.45	352.02	279.72	152.54
	20	222.38	127.84	174.7	99.09	112.5	152.3	114.19	504.05	199.76	309.9	157.49	342.14	268.82	148.52
	20.5	216.87	108.29	176.65	125.96	138.5	160.65	115.22	484.67	198.36	300.66	178.67	363.58	287.29	147.83
	21	214.72	129.7	160.04	114.82	113.05	149	131.08	460.91	172.82	286	168.21	331.75	271.47	135.13
	21.5	215.55	147.04	175.01	118.13	107.81	158.13	118.63	446.2	192.58	284.25	159.4	333.99	276.92	155.41
	22	222.95	140.45	172.9	132.4	136.9	168.01	105.95	492.87	191.27	273.7	187.13	340.27	292.94	157.41
	22.5	216.85	120.74	191	120.72	129.52	126.48	115.94	492.81	186.03	274.99	155.75	328.25	276.65	152.77
	23	226.65	131.73	168.82	131.31	130.86	139.17	121.04	454.51	209.11	279.35	155.11	321.7	271.81	142.43
	23.5	254.27	130.14	178.45	118	130.47	164.06	142.11	488.8	174.73	285.05	158.47	320.63	275.04	161.74
	24	234.41	142.17	187.56	124.59	126.64	165.63	109.03	451.8	171.11	285.96	150.45	337.73	286.83	132.23
	24.5	231.96	127.06	161.17	118.26	130.38	182.23	133.46	476.78	175.67	304.1	160.75	337.85	286.33	148.59
	25	232.19	131.92	173.56	120.45	124.37	176.96	134.2	488.42	182.12	309	177.42	323.95	256.63	126.84
	25.5	256.04	133.15	186.06	120.86	134.67	140.86	137.15	461.28	186.09	305.3	179.77	314.02	265.48	150.11
	26	251.09	128.58	185.42	120.87	153.98	154.86	121.35	452.39	202.75	299.61	154.71	312.18	264.46	132.73
	26.5	255.6	141.05	193.7	131.7	133.85	150.84	132.61	491.48	157.93	295.79	154.27	341.48	259.94	144.06
	27	261.18	114.53	165.94	123.39	115.04	176.58	121.52	479.87	157.75	287.34	162.29	320.62	250.8	152.13
	27.5	263.79	129.19	194.59	138.21	135.3	149.11	137.11	490.93	167.74	285.61	154.37	313.3	256.86	122.69
	28	263.67	122.78	187.73	125.12	144.15	170.03	125.72	466.3	180.78	280.19	175.2	314.93	242.61	142.76
	28.5	308.3	130.65	203.97	129.21	147.05	151.67	128.06	442.71	189.17	321.54	155.5	322.92	245.59	153.36
	29	273.34	117.23	164.93	126.37	128.07	155.19	138.22	478.02	198.94	282.16	159.17	308.6	234.65	120.87
	29.5	268.57	143.61	176.86	133.44	132.78	154.09	131.32	444.87	204.9	310.5	156.6	321.29	247.31	152.95
	30	302.92	127.91	167.8	131.38	132.09	153.33	128.93	484.4	183.11	288.32	163.42	306.63	242.86	149.03
	30.5	290.89	139.55	202.13	142.21	140.27	153.53	128.22	488.86	199.12	281.24	172.45	305.73	263.53	139.93
	31	288.09	130.39	180.09	127	160.87	160.72	151.28	460.19	194.33	314.8	181.8	314.57	236.39	129.77
	31.5	293.34	124.94	206.37	138.2	135.66	164.3	141.72	453.68	172.5	303.4	170.78	311.43	247.36	140.83
	32	322.29	136.54	198.75	141.79	141	172.48	139.91	472.1	174.58	287.57	168.37	301.3	254.11	127.14
	32.5	339.26	139.98	175.48	126.66	147.8	156.47	143.62	466.03	181.84	305.01	156.78	297.38	272.52	166.62
	33	336.5	125.46	187.27	136.32	162.62	167.3	136.01	483.21	170.31	274.6	168.04	299.87	269.49	165.46
	33.5	304.73	120.42	194.25	134.97	146.02	146.41	122.01	466.49	180.56	296.27	140.99	325.5	280.33	150.22
	34	324.39	137.58	199.52	142.81	141.76	153.72	136.45	461.88	185.68	292.17	155.61	309.53	265.96	128
	34.5	344.17	134.2	163.54	137.55	142.71	159.1	137.69	466.75	193.13	287.01	150.72	306.32	281.58	139.03
	35	341.71	121.59	213.3	140.58	137.66	166.42	127.64	432.16	204.78	284.17	156.21	312.74	270.46	153.87
	35.5	328.12	130.09	194	127.93	148.23	163.47	130.67	440.33	182.51	300.05	157.24	335.24	259.25	128.88
	36	319.89	141.68	195.73	131.33	140.93	162.89	158.43	426.21	179.21	306.8	163.85	308.07	281.3	148.68
	36.5	317.69	150.67	226.87	131.8	145.99	149.66	145.27	394.59	178.48	290.15	151.07	313.78	234.96	130.87
	37	302.77	143.44	190.66	147.03	146.48	186.58	145.47	426.7	170.38	251.7	171.96	285.47	254.48	139.89
	37.5	313.69	140.14	198	129.87	140.01	160.61	154.47	422.19	170.67	291.91	144.73	281.95	258.39	129.45
	38	320.65	144.96	227.21	131.88	148.58	172.39	131.26	382.56	179.2	307.05	168.02	296.32	289.39	154.42
	38.5	307.48	145.21	186.32	133.34	169.79	167.56	140.56	412.21	182.2	293.06	156.88	301.89	247.92	133
	39	280.29	135.7	210.04	126.69	136.42	175.34	149.42	375.2	179.84	288.37	158.46	305.72	254.78	132.44
	39.5	286.77	140.77	206.85	127.06	144.72	183.49	147.67	392.09	170.98	303.31	154.66	310.07	256.92	133.14
	40	289.95	130.3	176.52	141.75	136.52	154.13	131.95	404.13	183.24	304.77	170.77	313.6	268.6	142.42
	40.5	276.1	147.17	183.01	143.45	137.63	161.82	127.84	405.58	187.65	296.31	155.26	306.37	206.48	155.25
	41	290.5	130.78	164.31	139.2	155.77	165.62	133.24	421.37	182.95	297.29	147.8	320.22	238.68	144.15
	41.5	309.58	135.82	194.73	136.25	126.7	157.71	131.03	401.96	163.95	301.5	147.31	300.07	233.96	124.9
	42	292.05	142.98	174.68	129.95	142.7	196.01	134.04	435.9	182.12	321.51	164.24	298.2	234.18	156.08
	42.5	290.55	135.05	213.35	132.28	141.01	184.1	147.98	416.04	171.24	279.4	156.22	301.03	244.83	141.91
	43	304.85	135.1	182.55	141.52	157.36	166.47	127.47	421.07	174.77	303.04	154.07	299.28	234.33	136.77
	43.5	366.89	138.95	203.75	134.85	170.76	181.53	135.51	397.36	180.02	291.16	165.21	297.5	241.83	137.2
	44	342.64	146.3	204.76	149.65	167.67	174.54	127.56	394.36	155.52	276.66	150.74	294.04	259.61	138.83
	44.5	335.44	129.88	204.41	144.78	150.76	163.08	130.22	401.52	182.01	298.55	150.69	294.02	244.33	133.39
	45	330.7	157.57	181.27	121.65	155.36	166.96	120.59	422.41	185.27	287.34	145.19	289.33	244.39	140.2
	45.5	355.83	128.06	204.86	136.02	161.47	189.58	145.43	425.2	179.59	278.04	137.92	281.84	254.22	166.39
	46	333.09	149	204.25	152.44	141.95	198.53	141.21	394.26	172.93	282.29	182.27	288.38	255.92	134.88
	46.5	331.52	148.54	198.63	142.5	159.83	178.72	143.15	379.11	173.86	283.75	172.4	304.99	250.78	133.99
	47	313.51	158.26	188.72	140.95	157.52	213.03	144.8	375.75	185.17	305.05	167.98	305.88	282.25	133.9
	47.5	303.75	139.01	213.21	131.07	139.08	166.28	150.25	379.89	176.13	283.5	150.08	296.1	242.43	136.82
	48	314.56	143.93	203.47	126.93	151.49	163.41	130.1	347.26	187.7	300.74	142.73	270.52	252.87	146.23
	48.5	284.73	128.61	195.34	116.86	143.15	172.2	149.98	375.23	158.55	290.65	123.86	296.7	283.48	109.66
	49	312.78	162.09	185.48	124.27	170.56	178.56	125.79	342.61	159.61	306.99	147.62	293.58	244.1	136.05
	49.5	344.66	128.46	191.35	125.18	137.65	164.79	125.42	382.62	174.58	262.19	156.37	299.79	240.21	123.04
	50	334.28	154.58	215.2	137.61	136.91	181.54	130.01	370.25	182.46	279.91	150.48	295.9	243.6	140.62
	50.5	332.57	141.83	195.42	130.99	163.98	179.77	143.79	360.4	198.93	295.84	153.72	290.67	249	109.06
	51	324.5	152.61	213.17	138.15	150.8	190.22	149.47	361.95	190.59	300.91	162.85	256.7	221.34	105.49
	51.5	331.65	129.61	204.17	140.18	154.31	181.77	140.68	363.42	197.99	282.44	150.75	295.74	247.37	130.62
	52	326.16	143.56	214.35	128.83	170.45	185.86	138.8	389.54	173.68	288.24	162.77	306.05	250.04	111.23
	52.5	307.61	138.45	211.3	136.56	157.43	188.2	152.74	350.09	183.4	291.21	150.35	308.33	249.15	129.35
	53	319.89	158.46	213.96	128.11	158.56	174.29	140.36	339.47	162.75	295.62	161.79	290.34	251.8	143.89
	53.5	340.16	142.61	214.78	135.76	142.47	163.19	139.31	355.31	176.46	309.94	156.56	269.84	273.99	113.13
	54	346.57	147.4	176.35	133.71	154.33	179.3	151.67	352.85	170.36	273.17	162.71	296.19	246.17	123.67
	54.5	327.55	146.88	211.39	133.21	169.6	167.58	161.19	374.9	160.23	298.42	144.07	279.82	262.51	142.93
	55	314.87	147.75	199.35	129.93	157.04	168.01	123.75	352.96	182.01	257.02	161.81	247.62	252.4	128.14
	55.5	359.53	147.27	193.31	126.14	160.44	172.94	144.54	354.92	184.46	288.01	157.98	280.79	248.92	135.49
	56	323.71	131.33	204.92	149.69	147.7	175.63	169.58	342.01	169.5	306.99	163.94	279.65	258.04	102.14
	56.5	334.44	124.57	173.28	144.11	168.28	163.63	150.27	372.02	173.9	286.84	137.14	293.62	269.83	113.2
	57	330.78	145.24	168.55	135.8	155.54	157.76	139.3	355.53	171.82	288.67	164.09	269.14	249.69	106.66
	57.5	348.38	140.86	183.21	126.62	147.85	192.27	153.61	353.01	207.13	275.36	145.88	288.65	242.6	120.5
	58	312.23	120.38	196.18	133.2	179.02	173.92	143.01	322.11	174.92	278.97	149.57	279.42	265.4	113.79
	58.5	343.28	146.18	194.7	137.48	150.84	171.1	166.43	294.32	167.37	286.67	151.78	269.52	264.08	99.72
	59	313.82	145.86	205.47	150.67	149.37	171.01	160.58	304.61	172.39	298.42	166.31	278.6	247.11	114.54
	59.5	322.53	133.93	198.8	135.37	169.27	172.2	151.05	309.2	169.98	271.99	180.73	287.38	289.9	112.59
	60	326.19	144.66	178.35	129.85	153.38	187.57	150.06	343.72	165.83	267.34	148.21	282.45	270.43	130.05
	60.5	331.31	143.14	213.54	139.73	162.63	186.09	146.21	342.27	181.06	285.15	166.92	273.67	276.74	118
	61	302.31	137.45	203.23	135.07	163.64	168.86	153.64	320.21	180.87	290.44	148.08	274.24	234.64	88.6
	61.5	321.97	147.5	209.27	132.3	169.92	192.62	144.25	323.23	173.45	289.69	157.62	290.88	254.78	122.02
	62	314.94	144.95	186.66	137.45	155.5	160.25	135.85	318.39	140.36	273.51	145.41	289.48	277.77	104.14
	62.5	311.63	156.13	201.45	150.4	157.54	181.68	134.63	340.42	160.73	268	157.16	280.73	244.55	114.35
	63	293.26	137.34	182.69	154.15	161.99	191.17	137.37	335.47	182.92	267.81	138.43	293.88	265.65	139.99
	63.5	312.63	142.71	224.24	135.25	150.76	178.62	153.82	363.14	190.01	282.85	149.03	278.37	253.7	116.31
	64	323.31	139.84	193.93	127.32	148.48	188.77	126.35	356.49	154.01	293.56	151.16	275.73	251.81	112.97
	64.5	324.59	134.52	211.07	157.49	148.22	173.19	153.26	322.25	157.23	272.61	152.91	287.23	273.53	141.38
	65	321.56	132.22	192.14	139.98	143.91	178.33	131.87	341.84	169.49	271.82	143.28	284.07	274.42	145.45
	65.5	337.36	146.5	197.01	139.29	153.8	178	145.95	324.8	180.3	282.61	145.53	277.45	255.42	123.98
	66	314.44	142.07	196.06	124.24	146.48	180.1	145.09	324.72	183.99	267.72	149.92	269.12	234.51	127.87
	66.5	323.36	151.3	213.38	132.62	155.3	170.44	157.01	327.6	159.18	281.25	140.54	276.29	243.48	112.26
	67	309.67	136.67	199.65	162.59	159.65	186.89	145.3	361.48	165.18	293.4	178.13	280.28	252.93	115.07
	67.5	323.65	135.48	198.89	126.92	145.78	178.96	134.47	368.9	144.78	265.44	156.28	283.4	265.64	104.05
	68	329.36	130.61	156.92	131.09	166.1	179.98	171.56	367.62	164.13	275.44	153.83	304.48	213.11	148.61
	68.5	355.74	143.51	204.2	151.07	143.87	168.41	139.19	321.96	154.49	268.34	120.25	247.92	253.02	133.19
	69	310.84	147.72	196.25	139.48	164.64	175.75	133.66	342.11	146.51	302.16	146.85	276.62	240.13	109.56
	69.5	308.71	137.74	211.83	131.17	151.16	168.08	143.24	332.9	161.23	276.75	154.5	268.94	243.22	132.33
	70	312.31	137.2	215.65	140.89	164.86	172.9	143.52	333.29	156.11	284.37	158.02	296.43	246.98	134.33
	70.5	300.2	144.57	198.93	130.85	141.33	168.38	149.2	339.74	171.67	270.34	145.07	282.99	257.29	154.88
	71	323.92	136.95	204.38	132.94	141.49	180.11	129.74	314.68	157.63	268.55	139.74	301.38	238.12	112.31
	71.5	307	129.58	219.28	142.83	148.62	169.35	118.25	316.74	162.03	250.4	148.39	273.79	252.4	130.93
	72	322.02	155.8	186.54	151.31	153.05	195.34	143.85	316.6	171.75	267.71	152.45	272.98	264	109.52
	72.5	330.27	155.49	216.73	138.7	144.38	192.11	147.17	328.28	152.7	277.97	188.32	299.89	255.24	124.82
	73	329.09	141.66	176.73	133.27	143.29	179.08	155.62	336.32	170.57	288.47	154.67	294.97	235.04	102.15
	73.5	321.05	155.75	204.73	145.28	149.51	173.86	141.96	345.85	162.93	279.82	150.62	289.12	232.83	126.61
	74	319.56	140.51	189.96	136.6	131.12	185.19	148.79	338.96	176.02	277.09	136.46	300.42	228.07	150.66
	74.5	336.6	134.06	213.79	145.01	156.26	143.51	136.93	350.23	164.02	302.77	155.6	280.08	220.47	114.57
	75	342.13	133.95	188.48	131.72	155.85	179.9	147.04	369.59	187.49	271.75	154.83	291.47	252.45	110.05
	75.5	363.04	140.77	205.69	127.45	159.27	173.85	157.49	343.54	143.96	278.77	141.64	282.48	223.64	123.52
	76	383.29	159.67	207.51	138.02	153.88	185.23	145.95	340.78	177.7	258.61	148.43	264.53	243.15	111.28
	76.5	331.85	118.68	205.76	147.77	141.59	177.33	150.11	347.23	151.59	266.47	152.65	269.95	250.02	121.29
	77	367.58	133.24	188.8	138.41	166.02	186.57	150.48	371.78	158.03	261.75	144.55	306.35	268.35	104.29
	77.5	380.69	145.28	197.52	136.97	141.59	191.9	163.63	339.11	159.73	263.49	151.15	287.15	241.86	150.97
	78	370.21	138.92	214.18	124.91	152.88	195.47	152.43	344.03	153.33	297.26	135.14	296.09	238.11	114.83
	78.5	364.45	134.6	214.01	126.95	157.71	175.49	163.27	343.54	149.71	266.67	145.67	277.07	232.6	124.19
	79	382.04	145.5	208.34	144.65	152.59	177.9	150.87	349.26	146.96	250.42	154.58	276	245.49	125.22
	79.5	351.04	145.29	210.06	131.31	165.76	198.38	146.26	368.35	174.19	282.39	148.1	275.3	259.82	100.08
	80	322.75	126.46	183.09	138.97	155.79	186.63	155.77	336.07	181.76	264.01	167.8	250.99	231.43	153.48
	80.5	374.29	146.21	219.61	154.15	162.66	194.43	172.8	338.06	159.33	260.61	152.61	316.1	249.86	131.23
	81	363.09	128.41	185.01	143.04	163.71	179.68	140.45	356.71	175.14	255.69	150.76	274.87	231.66	126.28
	81.5	354.4	149.42	192.09	137.08	165.62	188.66	153.78	341.39	165.4	268.49	159.27	270.59	243.35	118.74
	82	389.51	144.97	210.87	151.3	155.76	170.19	173.75	350.72	154.21	253.35	149.11	274.29	228.07	123.84
	82.5	374.81	155.67	195.73	137.68	172.87	164.73	140.12	361.49	164.39	264.65	136.17	284.85	232.89	98.88
	83	395.47	135.23	201.47	143.4	167.59	184.61	157.79	352.37	150.55	282.04	152.35	275.07	248.88	119.18
	83.5	340.26	166.2	218.38	153.83	154.72	181.99	166.49	339.44	176.38	260.11	155.87	265.58	250.07	103.3
	84	379.23	149.77	200.51	142.85	167.7	182.57	156.04	355.18	166.62	246.99	151.77	265.07	252.75	113.1
	84.5	386.02	127.53	192.59	131.05	151.43	177.15	147.31	317.99	145.14	247.81	164.67	276.95	226.96	111.88
	85	393.26	140.31	197.75	135.68	158.58	179.76	152.88	345.88	169.44	235.3	154.44	268.02	229.77	120.87
	85.5	390.06	136.31	169.62	153.34	157.65	163.86	162.37	370.8	160.27	244.76	159.64	277.37	241.39	121.67
	86	373.69	148.94	188.83	136.43	158.22	182.42	143.98	324.12	139.99	242.17	136.17	319.05	220.74	115.15
	86.5	366.33	165.95	204.23	137.52	151.66	169.89	167.46	350.41	153.4	260.55	149.27	260.48	242.82	102.93
	87	391.72	136.95	182.65	136.44	167.88	171.44	152.06	360.94	149.51	247.92	162.52	280.7	247.1	93.58
	87.5	377.99	132.36	179.16	141.34	164.35	196.29	167.8	338.79	157.58	253.26	145.73	275.69	225.88	121.5
	88	383.66	143.93	190.9	148.87	159.21	210.94	152.89	328.16	172.74	281.85	144.8	260.59	234.27	112.22
	88.5	425.84	145.17	205.51	139.21	151.56	194.19	157.06	320.54	167.34	259.15	134.19	231.4	245.8	107.39
	89	390.7	150.19	177.1	157.77	148.04	176.7	147.77	319.88	180.74	250.57	126.22	260.42	219.92	94.12
	89.5	374.75	142	200.63	139.15	142.34	165.9	160.35	326.61	136.75	253.31	154.89	243.18	232.22	100.1
	90	411.69	150.22	195.34	146.53	150.15	175.58	139.72	346.9	161.46	250.91	163.06	269.69	238.6	96.85
	90.5	400.91	124.33	167.44	129.57	170.84	169.68	168.31	316.74	175.12	259.51	156	253.52	245.81	102.73
	91	417.58	149.84	207.13	143.47	161.17	171.96	156.28	325.63	163.74	247.1	130.91	258.49	229.95	119.71
	91.5	409.99	143.67	200.94	159.86	164.97	163.67	165.52	322.81	162.78	263.75	146.36	274.35	230.52	121.35
	92	387.14	148.53	217.48	153.14	144.52	179.65	153.87	340.08	156.73	248.41	144.98	268.3	240.39	86.77
	92.5	407.56	148.84	195.01	137.62	149.97	180.25	167.57	321.47	184.03	253.24	154.94	296.35	238.17	114.41
	93	391.78	157.56	187.44	140.14	141.98	180.61	153.72	313.22	175.81	268.64	141.04	269.19	250.06	85.96
	93.5	390.98	149.46	200.45	131.46	138.63	190.7	159.25	298.61	176.28	257.22	150.76	260.38	242.49	110.51

[truncated: 5 more sheets: S5, S6, S6E, S6F, S6G]
